# Supplementary material for: Resilience and response of marine microbes to the future ocean and a marine heatwave — insights from a mesocosm experiment
Source: FEMS Microbiol Ecol. 2026 Apr 22;102(5):fiag042. doi: 10.1093/femsec/fiag042 (PMC13152010; doi:10.1093/femsec/fiag042)
Supplement: fiag042_Supplemental_Files [file fiag042_supplemental_files.zip]

Archive with 2 entries (2 files):
- 05_Supplement_r1.docx
- Supplementary_Tables.xlsx
