# Supplementary material for: Resilience and response of marine microbes to the future ocean and a marine heatwave — insights from a mesocosm experiment
Source: FEMS Microbiol Ecol. 2026 Apr 22;102(5):fiag042. doi: 10.1093/femsec/fiag042 (PMC13152010; doi:10.1093/femsec/fiag042)
Supplement: fiag042_Supplemental_Files [file fiag042_supplemental_files.zip › Supplementary_Tables.xlsx]

## Sheet: TableS1
Supplementary table S1 FISH probes used in this study. Probes were labelled with horseradish-peroxidase (HRP) at their 5’ end. Helper and competitors were unlabelled and are written in italics. FA = formamide concentration in the hybridization buffer.
Targeted Taxon	Name	Sequence	FA (%)	Citation
All bacteria (EUB I-III)	EUB338-I	GCTGCCTCCCGTAGGAGT	35	Amann et al 1990
	EUB338-II	GCAGCCACCCGTAGGTGT	35	Daims et al 1999
	EUB338-III	GCTGCCACCCGTAGGTGT	35	Daims et al 1999
SAR11 (SAR11 mix)	SAR11-152R	ATTAGCACAAGTTTCCYCGTGT	25	Rappé et al 2002
	SAR11-441R	TACMGTCATTTTCTTCCCCGAC	25	Rappé et al 2002
	SAR110487mod	CGGACCTTCTTATTCGGG	25	Rappé et al 2002
	SAR11-542R	TCCGAACTACGCTAGGTC	25	Rappé et al 2002
	SAR11-732R	GTCAGTAATGATCCAGAAAGYTG	25	Rappé et al 2002
	SAR11-487modh3	CGGCTGCTGGCACGAAGTTAGC	25	Morris et al 2002
Bacteroidota	CF319a	TGGTCCGTGTCTCAGTAC	35	Manz et al 1996
Gamma-proteobacteria	Gam42a	GCCTTCCCACATCGTTT	35	Manz et al 1992
	Bet42a	GCCTTCCCACTTCGTTT	35	Manz et al 1992
References
Amann RI, Binder BJ, Olson RJ, Chisholm SW, Devereux R, Stahl D (1990). Combination of 16S rRNA-targeted oligonucleotide probes with flow cytometry for analyzing mixed microbial populations. Applied and Environmental Microbiology 56: 1919-1925.
Daims H, Brühl A, Amann R, Schleifer K-H, Wagner M (1999). The domain-specific probe EUB338 is insufficient for the detection of all Bacteria: development and evaluation of a more comprehensive probe set. Systematic and applied microbiology 22: 434-444.
Manz W, Amann R, Ludwig W, Wagner M, Schleifer K-H (1992). Phylogenetic oligodeoxynucleotide probes for the major subclasses of proteobacteria: problems and solutions. Systematic and applied microbiology 15: 593-600.
Manz W, Amann R, Ludwig W, Vancanneyt M, Schleifer K-H (1996). Application of a suite of 16S rRNA-specific oligonucleotide probes designed to investigate bacteria of the phylum cytophaga-flavobacter-bacteroides in the natural environment. Microbiology 142: 1097-1106.
Morris RM, Rappé MS, Connon SA, Vergin KL, Siebold WA, Carlson CA et al (2002). SAR11 clade dominates ocean surface bacterioplankton communities. Nature 420: 806-810.
Rappé MS, Connon SA, Vergin KL, Giovannoni SJ (2002). Cultivation of the ubiquitous SAR11 marine bacterioplankton clade. Nature 418: 630-633.

## Sheet: TableS2
Supplementary table 2 ACME tool settings for automated image analysis. SBR related to signal-to-background-ratio. MGV is mean gray value. Nr_A594_Signals and Nr_A594_Signals correspond to the amount of signals in the A488 (16S FISH) and A594 (Autofluorescence) channels.
Dye	Settings	Subsettings
DAPI	Area>18 and Area<250 and SBR>1.5 and length<20	Nr_A594_Signals=0 and Nr_A488_Signals>=1
A488 (16S FISH)	Area>18 and Area<100 and SBR>1.5 and MGV>90	Nr_A594_Signals=0
A594 (Autofluorescence)	Area>18

## Sheet: TableS3_Primer
Table S3 - Primers used for 16S rRNA gene sequence analysis
Target	Primer	Illumina Tail	Sequence (5' - 3')
V4 Bacteria	MS_v4_515F_N	TCGTCGGCAGCGTCAGATGTGTATAAGAGACAG	GTGCCAGCMGCCGCGGTAA
V4 bacteria	MS_v4_806R_1	GTCTCGTGGGCTCGGAGATGTGTATAAGAGACAG	GGACTACHVGGGTWTCTAAT

## Sheet: TableS4_PERMANOVA
Table S4 PERMANOVA results between samples
Standardise Samples by Total
Resemblance: D17 Hellinger distance
Sums of squares type: Type III (partial)
Fixed effects sum to zero for mixed terms
Permutation method: Permutation of residuals under a reduced model
Number of permutations: 9999
Factors
Name	Abbrev.	Type	Levels
Day	Da	Fixed	12
Treatment	Tr	Fixed	4
PERMANOVA table of results
						Unique
Source	df	SS	MS	Pseudo-F	P(perm)	perms
Da	11	18,89	17173	45301	0,0001	9858
Tr	3	24762	0,8254	21774	0,0001	9885
DaxTr**	25	3756	0,15024	39633	0,0001	9664
Res	142	53829	0,037908
Total	181	32595
** Term has one or more empty cells

## Sheet: TableS5_PERMANOVA_Pairwise
Table S5 Pairwise PERMANOVA results
PERMANOVA
Permutational MANOVA
Resemblance worksheet
Name: Resem1
Data type: Distance
Selection: All
Resemblance: D17 Hellinger distance
Sums of squares type: Type III (partial)
Fixed effects sum to zero for mixed terms
Permutation method: Permutation of residuals under a reduced model
Number of permutations: 9999
Factors
Name	Abbrev.	Type	Levels
Day	Da	Fixed	12
Treatment	Tr	Fixed	4
PAIR-WISE TESTS
Term 'DaxTr' for pairs of levels of factor 'Treatment'
Within level '246' of factor 'Day'
			Unique
Groups	t	P(perm)	perms
ERCP, AMB	0,61924	0,7513	5000
Denominators
Groups	Denominator	Den.df
ERCP, AMB	1*Res	14
Average Distance between/within groups
	ERCP	AMB
ERCP	0,19752
AMB	0,16361	0,13814
Within level '249' of factor 'Day'
			Unique
Groups	t	P(perm)	perms
ERCP, AMB	34902	0,0001	5051
Denominators
Groups	Denominator	Den.df
ERCP, AMB	1*Res	14
Average Distance between/within groups
	ERCP	AMB
ERCP	0,14859
AMB	0,23573	0,15159
Within level '251' of factor 'Day'
			Unique
Groups	t	P(perm)	perms
ERCP, AMB	27497	0,0001	5074
Denominators
Groups	Denominator	Den.df
ERCP, AMB	1*Res	13
Average Distance between/within groups
	ERCP	AMB
ERCP	0,24543
AMB	0,29738	0,17467
Within level '253' of factor 'Day'
			Unique
Groups	t	P(perm)	perms
ERCP, AMB	43837	0,0003	5081
Denominators
Groups	Denominator	Den.df
ERCP, AMB	1*Res	14
Average Distance between/within groups
	ERCP	AMB
ERCP	0,2073
AMB	0,33912	0,15248
Within level '256' of factor 'Day'
			Unique
Groups	t	P(perm)	perms
ERCP, AMB	3197	0,0302	35
ERCP, AMB_H	31779	0,0299	35
ERCP, ERCP_H	0,87789	0,6207	35
AMB, AMB_H	0,92705	0,5376	35
AMB, ERCP_H	28925	0,0282	35
AMB_H, ERCP_H	27792	0,0291	35
Denominators
Groups	Denominator	Den.df
ERCP, AMB	1*Res	6
ERCP, AMB_H	1*Res	5
ERCP, ERCP_H	1*Res	6
AMB, AMB_H	1*Res	5
AMB, ERCP_H	1*Res	6
AMB_H, ERCP_H	1*Res	5
Average Distance between/within groups
	ERCP	AMB	AMB_H	ERCP_H
ERCP	0,19564
AMB	0,36953	0,20279
AMB_H	0,40144	0,20644	0,21881
ERCP_H	0,19974	0,36096	0,38212	0,22084
Within level '258' of factor 'Day'
			Unique
Groups	t	P(perm)	perms
ERCP, AMB	24336	0,0312	35
ERCP, AMB_H	23436	0,0271	35
ERCP, ERCP_H	12174	0,1735	35
AMB, AMB_H	0,67085	0,826	35
AMB, ERCP_H	23753	0,0322	35
AMB_H, ERCP_H	22858	0,0992	10
Denominators
Groups	Denominator	Den.df
ERCP, AMB	1*Res	6
ERCP, AMB_H	1*Res	5
ERCP, ERCP_H	1*Res	5
AMB, AMB_H	1*Res	5
AMB, ERCP_H	1*Res	5
AMB_H, ERCP_H	1*Res	4
Average Distance between/within groups
	ERCP	AMB	AMB_H	ERCP_H
ERCP	0,24599
AMB	0,40038	0,27839
AMB_H	0,38057	0,23881	0,25011
ERCP_H	0,24506	0,3952	0,36272	0,21404
Within level '260' of factor 'Day'
			Unique
Groups	t	P(perm)	perms
ERCP, AMB	28477	0,0316	35
ERCP, AMB_H	27854	0,0289	35
ERCP, ERCP_H	1069	0,3418	35
AMB, AMB_H	0,74182	0,6766	35
AMB, ERCP_H	30595	0,0304	35
AMB_H, ERCP_H	30006	0,0274	35
Denominators
Groups	Denominator	Den.df
ERCP, AMB	1*Res	6
ERCP, AMB_H	1*Res	6
ERCP, ERCP_H	1*Res	6
AMB, AMB_H	1*Res	6
AMB, ERCP_H	1*Res	6
AMB_H, ERCP_H	1*Res	6
Average Distance between/within groups
	ERCP	AMB	AMB_H	ERCP_H
ERCP	0,24078
AMB	0,41204	0,24509
AMB_H	0,39516	0,22259	0,23103
ERCP_H	0,23355	0,41195	0,39435	0,21793
Within level '263' of factor 'Day'
			Unique
Groups	t	P(perm)	perms
ERCP, AMB	27758	0,03	35
ERCP, AMB_H	17931	0,0576	35
ERCP, ERCP_H	13562	0,1179	35
AMB, AMB_H	13711	0,0298	35
AMB, ERCP_H	18102	0,0882	35
AMB_H, ERCP_H	10023	0,4284	35
Denominators
Groups	Denominator	Den.df
ERCP, AMB	1*Res	6
ERCP, AMB_H	1*Res	6
ERCP, ERCP_H	1*Res	6
AMB, AMB_H	1*Res	6
AMB, ERCP_H	1*Res	6
AMB_H, ERCP_H	1*Res	6
Average Distance between/within groups
	ERCP	AMB	AMB_H	ERCP_H
ERCP	0,33279
AMB	0,50855	0,2297
AMB_H	0,44168	0,31735	0,33113
ERCP_H	0,4267	0,41614	0,38089	0,41162
Within level '265' of factor 'Day'
			Unique
Groups	t	P(perm)	perms
ERCP, AMB	2194	0,0322	35
ERCP, AMB_H	24774	0,0302	35
ERCP, ERCP_H	15533	0,0841	35
AMB, AMB_H	1,1	0,3192	35
AMB, ERCP_H	24858	0,0274	35
AMB_H, ERCP_H	2451	0,0255	35
Denominators
Groups	Denominator	Den.df
ERCP, AMB	1*Res	6
ERCP, AMB_H	1*Res	6
ERCP, ERCP_H	1*Res	6
AMB, AMB_H	1*Res	6
AMB, ERCP_H	1*Res	6
AMB_H, ERCP_H	1*Res	6
Average Distance between/within groups
	ERCP	AMB	AMB_H	ERCP_H
ERCP	0,36243
AMB	0,49112	0,30621
AMB_H	0,5497	0,32589	0,33082
ERCP_H	0,40704	0,47994	0,49498	0,31821
Within level '267' of factor 'Day'
			Unique
Groups	t	P(perm)	perms
ERCP, AMB	20265	0,0273	35
ERCP, AMB_H	28566	0,0262	35
ERCP, ERCP_H	0,7994	0,8859	35
AMB, AMB_H	0,97524	0,517	35
AMB, ERCP_H	1529	0,0574	35
AMB_H, ERCP_H	22006	0,0263	35
Denominators
Groups	Denominator	Den.df
ERCP, AMB	1*Res	6
ERCP, AMB_H	1*Res	6
ERCP, ERCP_H	1*Res	6
AMB, AMB_H	1*Res	6
AMB, ERCP_H	1*Res	6
AMB_H, ERCP_H	1*Res	6
Average Distance between/within groups
	ERCP	AMB	AMB_H	ERCP_H
ERCP	0,33547
AMB	0,4691	0,36209
AMB_H	0,53614	0,32529	0,29225
ERCP_H	0,36564	0,45231	0,51636	0,41789
Within level '270' of factor 'Day'
			Unique
Groups	t	P(perm)	perms
ERCP, AMB	19844	0,0682	15
ERCP, AMB_H	28968	0,0267	35
ERCP, ERCP_H	16517	0,0674	15
AMB, AMB_H	10846	0,3054	10
AMB, ERCP_H	19752	0,3373	3
AMB_H, ERCP_H	30421	0,0984	10
Denominators
Groups	Denominator	Den.df
ERCP, AMB	1*Res	4
ERCP, AMB_H	1*Res	5
ERCP, ERCP_H	1*Res	4
AMB, AMB_H	1*Res	3
AMB, ERCP_H	1*Res	2
AMB_H, ERCP_H	1*Res	3
Average Distance between/within groups
	ERCP	AMB	AMB_H	ERCP_H
ERCP	0,35715
AMB	0,53774	0,38066
AMB_H	0,57955	0,31758	0,25739
ERCP_H	0,47586	0,60185	0,65073	0,39193
Within level '272' of factor 'Day'
			Unique
Groups	t	P(perm)	perms
ERCP, AMB	2347	0,0273	35
ERCP, AMB_H	23753	0,0269	35
ERCP, ERCP_H	17513	0,0873	35
AMB, AMB_H	1465	0,056	35
AMB, ERCP_H	23587	0,0302	35
AMB_H, ERCP_H	27869	0,0288	35
Denominators
Groups	Denominator	Den.df
ERCP, AMB	1*Res	5
ERCP, AMB_H	1*Res	6
ERCP, ERCP_H	1*Res	6
AMB, AMB_H	1*Res	5
AMB, ERCP_H	1*Res	5
AMB_H, ERCP_H	1*Res	6
Average Distance between/within groups
	ERCP	AMB	AMB_H	ERCP_H
ERCP	0,37236
AMB	0,62945	0,45052
AMB_H	0,54519	0,44871	0,34454
ERCP_H	0,45598	0,61945	0,59109	0,36148

## Sheet: TableS6_SIMPER
Table S6 SIMPER analysis results including within group average similarities and between treatment average dissimilarities.
SIMPER					Examines Treatment groups																												Groups ERCP & AMB								Groups ERCP & AMB_H								Groups AMB & AMB_H
Similarity Percentages - species contributions					(across all Day groups)																												Average dissimilarity = 15,40								Average dissimilarity = 19,69								Average dissimilarity = 14,25
					Group ERCP							Group AMB							Group AMB_H							Group ERCP_H
Two-Way Analysis					Average similarity: 87,62							Average similarity: 88,23							Average similarity: 86,06							Average similarity: 85,09								Group ERCP	Group AMB							Group ERCP	Group AMB_H
																																	Species	Av.Abund	Av.Abund	Av.Diss	Diss/SD	Contrib%	Cum.%		Species	Av.Abund	Av.Abund	Av.Diss	Diss/SD	Contrib%	Cum.%		Species
Data worksheet					Species	Av.Abund	Av.Sim	Sim/SD	Contrib%	Cum.%		Species	Av.Abund	Av.Sim	Sim/SD	Contrib%	Cum.%		Species	Av.Abund	Av.Sim	Sim/SD	Contrib%	Cum.%		Species	Av.Abund	Av.Sim	Sim/SD	Contrib%	Cum.%		Celeribacter	0.72	0.46	0.19	0.92	1.21	1.21		Persicirhabdus	0.52	1.19	0.29	1.74	1.49	1.49		Celeribacter
Name: frt					NS4 marine group	1.63	1.36	5.23	1.55	1.55		Planktomarina	1.56	1.35	7.12	1.53	1.53		Synechococcus CC9902	1.78	1.43	7.47	1.67	1.67		NS4 marine group	1.57	1.22	7.16	1.43	1.43		Hellea	0.39	0.78	0.14	1.41	0.89	2.1		Hellea	0.39	0.73	0.27	3.24	1.35	2.84		Cobetia
Data type: Abundance					Formosa	1.58	1.35	5.7	1.54	3.08		Formosa	1.56	1.35	5.4	1.52	3.05		Ascidiaceihabitans	1.51	1.2	5.85	1.39	3.06		Synechococcus CC9902	1.5	1.21	6.65	1.42	2.85		Fluviicola	0.64	0.93	0.11	1.47	0.71	2.81		Lentimonas	0.81	0.95	0.21	1.48	1.07	3.92		Saprospiraceae_unid_genus
Sample selection: All					Ascidiaceihabitans	1.52	1.28	4.98	1.46	4.55		Ascidiaceihabitans	1.55	1.27	6.13	1.44	4.49		OM60(NOR5) clade	1.41	1.14	9.15	1.32	4.38		Formosa	1.49	1.14	8.08	1.34	5.59		Saprospiraceae_unid_genus	0.97	1.05	0.11	0.99	0.69	3.5		Celeribacter	0.72	0.79	0.21	1.36	1.05	4.96		Persicirhabdus
Variable selection: All					Synechococcus CC9902	1.47	1.21	8.47	1.38	7.35		Synechococcus CC9902	1.55	1.24	11.58	1.41	7.33		Planktomarina	1.41	1.12	9.51	1.31	5.69		Ascidiaceihabitans	1.48	1.2	3.93	1.41	4.25		Ulvibacter	0.53	0.79	0.1	1.59	0.66	4.16		Ilumatobacter	0.6	1.02	0.2	3.7	1	5.97		Acinetobacter
					Planktomarina	1.44	1.25	5.72	1.43	5.97		NS4 marine group	1.48	1.26	5.07	1.43	5.92		NS4 marine group	1.4	1.09	6.47	1.27	6.95		SAR86 clade_unid_genus	1.37	1.08	6.49	1.27	6.87		Ilumatobacter	0.6	0.87	0.1	1.14	0.64	4.79		Ruegeria	0.27	0.02	0.18	1.39	0.9	6.87		Psychrobacter
Parameters					SAR86 clade_unid_genus	1.4	1.13	6.53	1.29	9.97		OM60(NOR5) clade	1.38	1.14	8.71	1.29	9.96		Pirellulaceae_unid_genus	1.3	1.03	6.22	1.2	8.16		AEGEAN-169 marine group	1.32	1.05	9.32	1.24	8.11		Persicirhabdus	0.52	0.78	0.09	0.73	0.56	5.36		Fluviicola	0.64	0.78	0.16	1.86	0.81	7.68		Lentimonas
Resemblance: S17 Bray-Curtis similarity					OM60(NOR5) clade	1.33	1.11	8.02	1.26	11.23		SAR86 clade_unid_genus	1.32	1.12	7.82	1.26	11.22		Formosa	1.29	1.01	6.01	1.17	10.51		NS11-12 marine group_unid_genus	1.26	1	8.89	1.17	10.47		Ruegeria	0.27	0	0.09	0.73	0.56	5.91		Luteolibacter	0.29	0.54	0.16	2.53	0.8	8.48		Pseudoalteromo_unid_genusdaceae_unid_genus
					AEGEAN-169 marine group	1.3	1.07	9.25	1.22	12.45		Winogradskyella	1.22	1.19	2.82	1.34	8.67		SAR86 clade_unid_genus	1.27	1.02	4.86	1.19	9.34		Flavobacteriaceae_unid_genus	1.25	0.95	7.68	1.12	15.04		Lentimonas	0.81	0.78	0.08	0.86	0.55	6.46		OM27 clade	0.72	0.55	0.15	1.21	0.79	9.26		NS2b marine group
Factor Groups					Winogradskyella	1.25	1.16	3.36	1.32	8.68		Cryomorphaceae_unid_genus	1.22	1.04	5.08	1.18	12.41		Flavobacteriaceae_unid_genus	1.25	0.94	6.59	1.09	12.7		SAR116 clade_unid_genus	1.25	1.01	8.39	1.19	9.3		Legionella	0.31	0.12	0.08	1.43	0.55	7.01		Thiotrichaceae_unid_genus	0.34	0.62	0.15	2.36	0.78	10.04		Brevundimonas
Sample	Day x Treatment				Cryomorphaceae_unid_genus	1.21	1.04	4.7	1.18	13.64		NS5 marine group	1.2	1.01	7.38	1.14	13.55		Persicirhabdus	1.19	0.85	2.32	0.99	19.94		OM60(NOR5) clade	1.24	0.99	6.2	1.16	11.63		Methylophagaceae_unid_genus	0.32	0.54	0.08	1.28	0.53	7.55		Sva0996 marine group	0.42	0.7	0.13	2.15	0.68	10.73		Algicola
A1_246	246 x ERCP				NS5 marine group	1.17	0.98	5.97	1.12	14.76		Flavobacteriaceae_unid_genus	1.2	0.97	11.54	1.1	14.65		AEGEAN-169 marine group	1.18	0.94	6.94	1.09	11.6		Stappiaceae_unid_genus	1.23	0.98	3.26	1.16	12.78		Pseudoalteromo_unid_genusdaceae_unid_genus	0.42	0.56	0.08	1.18	0.51	8.05		Crocinitomix	0.4	0.55	0.13	2.04	0.67	11.39		Formosa
A3_246	246 x ERCP				SAR116 clade_unid_genus	1.14	0.91	7.13	1.04	15.8		AEGEAN-169 marine group	1.17	0.97	9.88	1.09	15.74		NS5 marine group	1.17	0.94	5.23	1.09	13.79		Planktomarina	1.21	0.97	5.14	1.13	13.92		NS4 marine group	1.63	1.48	0.08	1.18	0.51	8.56		NS4 marine group	1.63	1.4	0.13	1.19	0.66	12.06		Salinimonas
B1_246	246 x ERCP				NS11-12 marine group_unid_genus	1.07	0.84	5.31	0.96	20.67		Pirellulaceae_unid_genus	1.13	0.88	9.07	0.99	18.8		SAR116 clade_unid_genus	1.17	0.94	9.3	1.09	14.88		Cryomorphaceae_unid_genus	1.19	0.93	3.46	1.09	16.13		Wenyingzhuangia	0.09	0.24	0.08	1.21	0.5	9.06		Synechococcus CC9902	1.47	1.78	0.13	1.72	0.66	12.71		Cyanobacteriia_unid_genus
B3_246	246 x ERCP				Pirellulaceae_unid_genus	1.06	0.85	11.17	0.98	17.76		Pseudohongiella	1.06	0.86	11.48	0.97	19.77		Balneola	1.11	0.89	8.49	1.04	15.92		NS5 marine group	1.15	0.9	5.11	1.06	18.25		Acinetobacter	0.46	0.49	0.08	1.2	0.5	9.56		OM43 clade	0.81	1.03	0.13	1.68	0.66	13.37		Rhodobacteraceae_unid_genus
C4_246	246 x ERCP				Flavobacteriaceae_unid_genus	1.05	0.87	7.26	0.99	16.79		SAR116 clade_unid_genus	1.06	0.84	10.54	0.95	20.72		Pseudohongiella	1.11	0.89	17.03	1.03	16.95		Balneola	1.13	0.9	2.95	1.06	17.19		Polaribacter	0.77	0.94	0.08	1.34	0.49	10.05		Roseibacillus	0.33	0.52	0.13	1.22	0.64	14.01		MB11C04 marine group
D3_246	246 x ERCP				Pseudohongiella	1.04	0.83	8.3	0.94	22.56		Saprospiraceae_unid_genus	1.05	0.81	3.59	0.92	22.57		ML602J-51	1.08	0.87	5.55	1.01	17.95		Pirellulaceae_unid_genus	1.12	0.9	10.09	1.05	19.3		SAR86 clade_unid_genus	1.4	1.32	0.08	1.36	0.49	10.54		Micavibrio_unid_genusceae_unid_genus	0.63	0.8	0.12	1.27	0.63	14.64		BD7-11_unid_genus
E4_246	246 x ERCP				Balneola	1.04	0.82	4	0.93	24.43		NS9 marine group_unid_genus	0.98	0.91	3.46	1.04	16.78		PeM15_unid_genus	1.08	0.86	8.54	0.99	18.95		PeM15_unid_genus	1.1	0.87	6.87	1.03	20.33		Lewinella	0.75	0.75	0.07	1.1	0.48	11.02		Ectothiorhodospiraceae_unid_genus	0.7	0.92	0.12	1.75	0.61	15.25		Flavobacteriaceae_unid_genus
F4_246	246 x ERCP				PeM15_unid_genus	1.03	0.82	7.72	0.93	25.37		Candidatus Aquiluna	0.98	0.79	8.06	0.9	25.29		Candidatus Aquiluna	1.04	0.83	6.5	0.96	20.9		Lentimonas	1.08	0.79	4.14	0.93	26.11		OM27 clade	0.72	0.55	0.07	0.97	0.48	11.5		Methylotenera	0.15	0.04	0.12	0.99	0.59	15.85		Oceanibulbus
A2_246	246 x AMB				Candidatus Puniceispirillum	1.02	0.83	9.95	0.95	21.61		Candidatus Puniceispirillum	0.98	0.8	9.28	0.9	24.39		SAR92 clade	1.04	0.8	12.59	0.93	24.67		Litoricola	1.07	0.86	10.89	1.02	21.34		Thiotrichaceae_unid_genus	0.34	0.55	0.07	1.02	0.47	11.97		Flavobacteriaceae_unid_genus	1.05	1.25	0.12	1.39	0.59	16.43		Porticoccus
A4_246	246 x AMB				Stappiaceae_unid_genus	1.02	0.8	2.67	0.91	26.28		PeM15_unid_genus	0.98	0.78	9.62	0.88	27.06		OM43 clade	1.03	0.82	5.07	0.95	21.85		Candidatus Puniceispirillum	1.04	0.84	10.57	0.99	22.33		OM43 clade	0.81	0.97	0.07	1.17	0.47	12.45		NS11-12 marine group_unid_genus	1.07	0.98	0.11	1.77	0.58	17.01		Blastopirellula
B2_246	246 x AMB				Candidatus Aquiluna	1	0.82	9.07	0.94	23.5		OM43 clade	0.97	0.77	6.9	0.88	27.93		Stappiaceae_unid_genus	1.03	0.82	3.42	0.95	22.8		Pseudohongiella	1.04	0.82	11.55	0.96	23.3		Micavibrio_unid_genusceae_unid_genus	0.63	0.47	0.07	0.85	0.46	12.9		Methylophagaceae_unid_genus	0.32	0.52	0.11	2.02	0.58	17.59		Legionella
B4_246	246 x AMB				ML602J-51	0.99	0.8	7.53	0.91	27.19		ML602J-51	0.97	0.77	9.37	0.87	28.81		Ilumatobacter	1.02	0.81	6.33	0.94	23.74		AEGEAN-169 marine group_unid_genus	1	0.8	6.44	0.94	25.18		Cobetia	0.11	0.18	0.07	0.82	0.45	13.35		Ulvibacter	0.53	0.67	0.11	1.96	0.57	18.16		Synechococcus CC9902
C3_246	246 x AMB				Litoricola	0.98	0.77	6.86	0.88	28.96		Balneola	0.97	0.74	5.95	0.84	32.19		Cryomorphaceae_unid_genus	1.02	0.79	3.39	0.92	25.59		ML602J-51	1	0.8	7.17	0.94	24.24		Massilia	0.22	0.15	0.07	1.16	0.45	13.8		Pelagicoccus	0.67	0.85	0.11	2.13	0.55	18.72		Chryseobacterium
D4_246	246 x AMB				Saprospiraceae_unid_genus	0.97	0.85	2.33	0.97	19.71		Stappiaceae_unid_genus	0.95	0.72	3.31	0.82	33.01		Candidatus Puniceispirillum	0.99	0.79	11.86	0.91	27.41		Candidatus Aquiluna	0.99	0.79	11.5	0.92	27.03		Staphylococcus	0.2	0.16	0.07	1.28	0.45	14.25		Candidatus Tenderia	0.29	0.54	0.11	2.01	0.55	19.26		Roseibacillus
E3_246	246 x AMB				AEGEAN-169 marine group_unid_genus	0.94	0.76	6.84	0.86	30.7		Polaribacter	0.94	0.83	2.64	0.94	21.65		Puniceispirillales_unid_genus	0.98	0.79	4.49	0.91	26.5		Micavibrio_unid_genusceae_unid_genus	0.97	0.76	3.4	0.9	27.93		Balneola	1.04	0.97	0.07	1.33	0.45	14.7		BD7-11_unid_genus	0.32	0.47	0.11	1.56	0.55	19.81		Massilia
F3_246	246 x AMB				KI89A clade_unid_genus	0.93	0.76	4.26	0.87	29.83		Fluviicola	0.93	0.81	4.9	0.91	23.48		NS11-12 marine group_unid_genus	0.98	0.76	5.52	0.89	28.3		SAR92 clade	0.94	0.73	5.72	0.86	28.8		Oceanibulbus	0.11	0.16	0.07	1.09	0.44	15.14		RS62 marine group	0.48	0.67	0.1	3.15	0.53	20.34		Fluviicola
A1_249	249 x ERCP				NS9 marine group_unid_genus	0.91	0.85	2.46	0.97	18.74		KI89A clade_unid_genus	0.93	0.75	6.13	0.85	29.66		Lentimonas	0.95	0.7	2.3	0.82	35.85		Saprospiraceae_unid_genus	0.92	0.69	1.59	0.81	32.96		Enhydrobacter	0.2	0.15	0.07	1.08	0.44	15.59		Formosa	1.58	1.29	0.1	1.05	0.53	20.87		Cutibacterium
A3_249	249 x ERCP				SAR92 clade	0.85	0.65	3.54	0.75	34.64		NS11-12 marine group_unid_genus	0.93	0.75	7.94	0.85	30.51		Litoricola	0.94	0.75	13.92	0.87	29.17		Winogradskyella	0.92	0.71	3.81	0.84	31.34		Ectothiorhodospiraceae_unid_genus	0.7	0.83	0.07	1.14	0.44	16.03		Saprospiraceae_unid_genus	0.97	0.94	0.1	1.18	0.52	21.39		Coraliomargarita
B1_249	249 x ERCP				DEV007_unid_genus	0.83	0.74	3.49	0.85	31.54		Candidatus Actinomarina	0.92	0.91	2.47	1.03	17.81		Saprospiraceae_unid_genus	0.94	0.64	1.54	0.75	38.89		Blastopirellula	0.91	0.7	4.6	0.82	32.16		Candidatus Actinomarina	0.79	0.92	0.07	1.01	0.44	16.46		PS1 clade_unid_genus	0.69	0.9	0.1	2.4	0.52	21.91		Rhodospirillales_unid_genus
B3_249	249 x ERCP				Legionellaceae_unid_genus	0.82	0.69	4.22	0.78	33.12		DEV007_unid_genus	0.92	0.78	5.39	0.89	26.17		AEGEAN-169 marine group_unid_genus	0.92	0.73	5.65	0.85	30.02		Magnetospiraceae_unid_genus	0.91	0.73	7.03	0.86	29.66		Synechococcus CC9902	1.47	1.55	0.07	1.25	0.43	16.9		Balneola	1.04	1.11	0.1	2.07	0.5	22.42		Staphylococcus
C4_249	249 x ERCP				OM43 clade	0.81	0.69	3.63	0.79	32.33		Luminiphilus	0.9	0.74	12.71	0.84	31.35		Ectothiorhodospiraceae_unid_genus	0.92	0.73	8.81	0.85	30.86		KI89A clade_unid_genus	0.9	0.72	3.42	0.84	30.5		Pseudomonas	0.2	0.11	0.07	1.08	0.43	17.33		Blastopirellula	0.72	0.89	0.1	1.07	0.49	22.9		NS4 marine group
D3_249	249 x ERCP				Lentimonas	0.81	0.53	2.08	0.61	49.45		SAR92 clade	0.9	0.67	3.84	0.76	36.91		MB11C04 marine group	0.92	0.73	8.09	0.84	31.71		OM43 clade	0.87	0.68	2.75	0.8	33.76		Marinibacterium	0.28	0.16	0.07	1.22	0.43	17.76		Porticoccus	0.59	0.72	0.09	1.39	0.47	23.37		Ascidiaceihabitans
E4_249	249 x ERCP				Candidatus Actinomarina	0.79	0.79	1.77	0.9	28.08		Litoricola	0.89	0.71	8.69	0.8	33.81		KI89A clade_unid_genus	0.92	0.72	4.91	0.83	33.38		Ectothiorhodospiraceae_unid_genus	0.86	0.66	2.65	0.78	36.11		Tateyamaria	0.17	0.29	0.07	1.22	0.43	18.19		DEV007_unid_genus	0.83	0.83	0.09	1.5	0.46	23.83		SCGC AAA164-E04
F4_249	249 x ERCP				Magnetospiraceae_unid_genus	0.79	0.62	5.35	0.71	38.24		AEGEAN-169 marine group_unid_genus	0.88	0.71	10.97	0.8	34.61		Luminiphilus	0.9	0.72	9.12	0.84	32.55		Lewinella	0.86	0.66	2.35	0.78	36.89		Psychrobacter	0.31	0.27	0.06	0.92	0.42	18.61		Pirellulaceae_unid_genus	1.06	1.3	0.09	1.52	0.46	24.29		Hellea
A2_249	249 x AMB				Sedimentitalea	0.78	0.61	3.87	0.7	39.64		Ilumatobacter	0.87	0.64	5.6	0.73	41.34		PS1 clade_unid_genus	0.9	0.71	8.43	0.83	34.21		OM27 clade	0.86	0.61	3.58	0.72	42.84		Sphingomonas	0.24	0.28	0.06	1.1	0.42	19.03		Acinetobacter	0.46	0.56	0.09	1.16	0.45	24.74		Ralstonia
A4_249	249 x AMB				Polaribacter	0.77	0.68	3.11	0.77	33.89		PS1 clade_unid_genus	0.83	0.65	7.43	0.73	39.89		Blastopirellula	0.89	0.65	3.91	0.76	37.38		Pelagicoccus	0.85	0.67	7.72	0.79	34.56		Ralstonia	0.21	0.16	0.06	1.17	0.42	19.45		Lewinella	0.75	0.82	0.09	1.4	0.44	25.18		Pirellulaceae_unid_genus
B2_249	249 x AMB				Coxiella	0.77	0.64	7.4	0.73	36.11		Ectothiorhodospiraceae_unid_genus	0.83	0.62	5.12	0.71	42.05		Magnetospiraceae_unid_genus	0.88	0.71	12.74	0.82	35.03		Candidatus Peregrinibacteria_unid_genus	0.84	0.6	3.35	0.7	43.55		Hyphomo_unid_genusdaceae_unid_genus	0.59	0.51	0.06	1.16	0.41	19.86		Luminiphilus	0.76	0.9	0.09	1.14	0.44	25.62		Pseudobacteriovorax
B4_249	249 x AMB				Luminiphilus	0.76	0.65	6.19	0.74	35.38		MB11C04 marine group	0.82	0.59	4.11	0.67	45.45		Pelagicoccus	0.85	0.65	6.61	0.76	38.14		Celeribacter	0.83	0.47	2.04	0.55	54.22		Crocinitomix	0.4	0.58	0.06	1.28	0.41	20.28		Winogradskyella	1.25	0.67	0.08	2.17	0.43	26.05		Marinomonas
C3_249	249 x AMB				Clade Ia	0.76	0.62	6.01	0.71	38.95		Ulvibacter	0.79	0.66	6.15	0.75	37.66		Ilumatobacteraceae_unid_genus	0.83	0.67	5.22	0.78	36.62		Gammaproteobacteria_unid_genus	0.83	0.66	3.29	0.78	35.34		AEGEAN-169 marine group	1.3	1.17	0.06	1.56	0.41	20.69		SAR86 clade_unid_genus	1.4	1.27	0.08	1.62	0.42	26.47		Lentibacter
D4_249	249 x AMB				Rhodobacteraceae_unid_genus	0.76	0.59	9.79	0.68	42.38		Hellea	0.78	0.68	4.24	0.77	36.14		DEV007_unid_genus	0.83	0.6	3.16	0.7	43.21		MB11C04 marine group	0.83	0.65	4.98	0.76	37.66		Algicola	0.2	0.18	0.06	0.96	0.41	21.1		Psychrobacter	0.31	0.43	0.08	1.11	0.42	26.9		Methylophagaceae_unid_genus
E3_249	249 x AMB				Ilumatobacteraceae_unid_genus	0.75	0.6	6.95	0.69	40.33		Persicirhabdus	0.78	0.54	2.98	0.61	52.44		Lewinella	0.82	0.61	1.91	0.71	42.51		Ilumatobacteraceae_unid_genus	0.82	0.64	7.1	0.76	39.17		Marinomonas	0.22	0.2	0.06	1.13	0.4	21.5		Pseudomonas	0.2	0.11	0.08	1.31	0.42	27.31		Dokdonia
F3_249	249 x AMB				Lewinella	0.75	0.6	1.97	0.68	41.7		Lentimonas	0.78	0.52	1.97	0.59	54.24		Rhodobacteraceae_unid_genus	0.81	0.57	11.78	0.67	45.22		SAR324 clade(Marine group B)_unid_genus	0.82	0.64	7.71	0.75	39.92		Luteolibacter	0.29	0.48	0.06	0.95	0.4	21.9		IS-44	0.43	0.59	0.08	1.84	0.42	27.73		Deinococcus
A1_251	251 x ERCP				MB11C04 marine group	0.74	0.58	5.84	0.66	44.37		OM182 clade_unid_genus	0.77	0.68	5.84	0.77	35.38		Legionellaceae_unid_genus	0.8	0.64	14.24	0.74	39.64		Clade Ia	0.81	0.63	5.99	0.74	41.41		Flavicella	0.25	0.4	0.06	1.78	0.39	22.29		Algicola	0.2	0.26	0.08	1.31	0.41	28.14		Psychroserpens
A3_251	251 x ERCP				OM182 clade_unid_genus	0.73	0.63	5.97	0.71	36.82		Clade Ia	0.77	0.6	6.23	0.69	44.11		Micavibrio_unid_genusceae_unid_genus	0.8	0.62	3.2	0.72	41.09		Puniceispirillales_unid_genus	0.81	0.64	3.26	0.76	38.41		Brevundimonas	0.17	0.23	0.06	1.14	0.39	22.68		NS2b marine group	0.44	0.43	0.08	1.41	0.41	28.55		DEV007_unid_genus
B1_251	251 x ERCP				SAR324 clade(Marine group B)_unid_genus	0.73	0.57	6.29	0.66	45.03		Blastopirellula	0.77	0.6	6.51	0.67	44.78		Sedimentitalea	0.79	0.63	4.24	0.73	40.37		Sedimentitalea	0.79	0.64	3	0.75	40.67		Planktomarina	1.44	1.56	0.06	1.36	0.38	23.06		Cobetia	0.11	0.16	0.08	1	0.4	28.95		Pseudomonas
C4_251	251 x ERCP				Blastopirellula	0.72	0.57	6.48	0.65	46.34		Coxiella	0.76	0.66	8.01	0.75	39.16		Celeribacter	0.79	0.44	1.76	0.51	59.56		CL500-3	0.78	0.58	4.18	0.68	46.31		Candidatus Tenderia	0.29	0.33	0.06	1.25	0.38	23.44		NS9 marine group_unid_genus	0.91	0.62	0.08	1.19	0.4	29.36		EF100-94H03_unid_genus
D3_251	251 x ERCP				OM27 clade	0.72	0.54	3.52	0.62	48.84		Amylibacter	0.76	0.64	8.18	0.73	40.62		Fluviicola	0.78	0.55	4.1	0.64	47.16		NS9 marine group_unid_genus	0.77	0.56	1.64	0.65	48.29		BD7-11_unid_genus	0.32	0.47	0.06	0.96	0.38	23.82		Tateyamaria	0.17	0.26	0.08	1.42	0.4	29.75		Marinimicrobia (SAR406 clade)_unid_genus
E4_251	251 x ERCP				Celeribacter	0.72	0.31	0.88	0.35	71.51		Legionellaceae_unid_genus	0.76	0.6	6.14	0.69	43.42		Gammaproteobacteria_unid_genus	0.77	0.62	5.37	0.72	41.8		Coxiella	0.76	0.61	4.21	0.72	42.13		Legionellaceae_unid_genus	0.82	0.76	0.06	1.07	0.38	24.19		Pseudoalteromo_unid_genusdaceae_unid_genus	0.42	0.32	0.08	1.38	0.4	30.15		Simkaniaceae_unid_genus
F4_251	251 x ERCP				Chitinophagales_unid_genus	0.71	0.59	3.76	0.67	43.05		Magnetospiraceae_unid_genus	0.76	0.58	7.61	0.66	46.78		Clade Ia	0.74	0.58	6.22	0.67	43.88		Legionellaceae_unid_genus	0.76	0.6	6.71	0.7	44.25		Rhodospirillales_unid_genus	0.24	0.15	0.06	1.16	0.37	24.56		Methylococcales_unid_genus	0.01	0.19	0.08	0.91	0.39	30.54		Marinibacterium
A2_251	251 x AMB				Ectothiorhodospiraceae_unid_genus	0.7	0.56	3.58	0.64	46.98		Sedimentitalea	0.75	0.59	7.04	0.67	46.12		Coxiella	0.73	0.58	9.49	0.67	44.56		Rhodobacteraceae_unid_genus	0.76	0.6	6.85	0.7	44.95		Flavobacteriaceae_unid_genus	1.05	1.2	0.06	0.88	0.37	24.93		OM190_unid_genus	0.55	0.61	0.08	1.45	0.38	30.92		Ectothiorhodospiraceae_unid_genus
A4_251	251 x AMB				Cyanobium PCC-6307	0.69	0.62	3.15	0.71	37.53		Lewinella	0.75	0.56	2.36	0.63	48.7		Hellea	0.73	0.55	3.03	0.64	46.52		Hyphomo_unid_genusdaceae_unid_genus	0.74	0.58	4.34	0.68	45.63		Formosa	1.58	1.56	0.06	1.16	0.36	25.29		Candidatus Peregrinibacteria_unid_genus	0.56	0.54	0.07	0.71	0.38	31.3		Polaribacter
B2_251	251 x AMB				PS1 clade_unid_genus	0.69	0.58	9.72	0.66	43.71		Pelagicoccus	0.74	0.55	5.18	0.62	51.21		Porticoccus	0.72	0.51	4.82	0.6	51.42		Polaribacter	0.73	0.57	7.77	0.67	46.98		Marinimicrobia (SAR406 clade)_unid_genus	0.17	0.29	0.06	1.22	0.36	25.66		NS7 marine group_unid_genus	0.41	0.29	0.07	1.98	0.37	31.67		Phaeobacter
B4_251	251 x AMB				Coraliomargarita	0.67	0.55	3.62	0.62	48.23		Rhodobacteraceae_unid_genus	0.72	0.55	15.28	0.63	49.96		Amylibacter	0.7	0.56	13.22	0.65	45.87		Chitinophagales_unid_genus	0.71	0.53	2.9	0.63	49.55		Endozoicomonas	0.25	0.17	0.06	1.12	0.36	26.02		Stappiaceae_unid_genus	1.02	1.03	0.07	1.69	0.37	32.05		Enterobacterales_unid_genus
C3_251	251 x AMB				Pelagicoccus	0.67	0.53	5.88	0.6	50.66		Algibacter	0.7	0.66	3.34	0.75	38.41		Sva0996 marine group	0.7	0.54	3.74	0.63	47.78		DEV007_unid_genus	0.71	0.56	2.54	0.65	47.63		Paraglaciecola	0.23	0.17	0.06	1.07	0.36	26.37		Cryomorphaceae_unid_genus	1.21	1.02	0.07	1.31	0.37	32.42		Ulvibacter
D4_251	251 x AMB				Amylibacter	0.66	0.57	5.92	0.66	45.68		Tenacibaculum	0.7	0.61	6.21	0.69	42.74		Polaribacter	0.7	0.53	5.32	0.61	49.01		BD1-7 clade	0.7	0.54	4.87	0.64	48.92		RS62 marine group	0.48	0.63	0.06	1.21	0.36	26.73		Alcanivorax	0.42	0.39	0.07	1.36	0.37	32.79		Terasakiellaceae_unid_genus
E3_251	251 x AMB				Puniceispirillales_unid_genus	0.66	0.49	2.96	0.56	52.39		Ilumatobacteraceae_unid_genus	0.7	0.55	7.37	0.63	50.59		Hyphomo_unid_genusdaceae_unid_genus	0.68	0.52	3.74	0.61	49.62		PS1 clade_unid_genus	0.69	0.53	7.85	0.62	50.17		Cryomorphaceae_unid_genus	1.21	1.22	0.05	1.15	0.36	27.09		Brevundimonas	0.17	0.25	0.07	1.31	0.37	33.16		SAR92 clade
F3_251	251 x AMB				Gammaproteobacteria_unid_genus	0.66	0.48	2.62	0.55	53.49		Coraliomargarita	0.69	0.56	4.84	0.63	49.34		RS62 marine group	0.67	0.53	8.09	0.61	48.4		Bacteroidia_unid_genus	0.68	0.51	2.06	0.6	51.39		Alteromonas	0.16	0.15	0.05	1.18	0.35	27.44		Marinomonas	0.22	0.18	0.07	1.21	0.36	33.52		Chlamydiaceae_unid_genus
A1_253	253 x ERCP				Fluviicola	0.64	0.6	2.54	0.69	41.02		Chitinophagales_unid_genus	0.68	0.56	3.74	0.64	48.07		Winogradskyella	0.67	0.52	3.46	0.61	50.22		Porticoccus	0.67	0.47	2.65	0.55	53.12		Aliikangiella	0.12	0.15	0.05	1.28	0.35	27.79		CL500-3	0.64	0.63	0.07	1.29	0.36	33.88		OM27 clade
A3_253	253 x ERCP				CL500-3	0.64	0.53	7.11	0.61	50.06		CL500-3	0.68	0.54	6.48	0.62	51.83		SAR324 clade(Marine group B)_unid_genus	0.67	0.52	6.7	0.6	50.83		Coraliomargarita	0.66	0.5	3.2	0.58	52.57		NS9 marine group_unid_genus	0.91	0.98	0.05	0.89	0.35	28.14		Coraliomargarita	0.67	0.6	0.07	1.34	0.36	34.25		Sphingomonas
B1_253	253 x ERCP				Micavibrio_unid_genusceae_unid_genus	0.63	0.38	1.09	0.43	64.98		OM190_unid_genus	0.67	0.54	5.83	0.61	53.05		Ulvibacter	0.67	0.49	3.67	0.57	52.59		Luminiphilus	0.66	0.52	4.89	0.61	50.78		Psychrosphaera	0.12	0.15	0.05	1.1	0.35	28.48		Marinibacterium	0.28	0.21	0.07	1.19	0.36	34.61		Candidatus Jidaibacter_unid_genus
B3_253	253 x ERCP				Ilumatobacter	0.6	0.5	7.73	0.57	51.83		SAR324 clade(Marine group B)_unid_genus	0.66	0.5	5.45	0.57	55.96		Thalassobius	0.64	0.51	7.71	0.59	52.01		OM182 clade_unid_genus	0.66	0.51	8.37	0.59	51.98		Stappiaceae_unid_genus	1.02	0.95	0.05	1.08	0.34	28.83		Litoricola	0.98	0.94	0.07	1.9	0.36	34.96		NS9 marine group_unid_genus
C4_253	253 x ERCP				BD1-7 clade	0.6	0.46	4.1	0.53	55.64		Puniceispirillales_unid_genus	0.66	0.47	3.2	0.53	57.57		BD1-7 clade	0.63	0.48	4.64	0.56	53.72		Persicirhabdus	0.64	0.46	2.86	0.54	54.76		MB11C04 marine group	0.74	0.82	0.05	1.07	0.34	29.17		AEGEAN-169 marine group	1.3	1.18	0.07	1.56	0.35	35.31		Ilumatobacter
D3_253	253 x ERCP				Tenacibaculum	0.59	0.53	4.21	0.6	51.26		Cyanobium PCC-6307	0.65	0.58	2.73	0.66	47.43		CL500-3	0.63	0.46	2.78	0.54	55.9		Ilumatobacter	0.6	0.44	7.83	0.52	55.8		Cutibacterium	0.17	0.1	0.05	1.11	0.34	29.51		NS10 marine group	0.23	0.22	0.07	1.71	0.35	35.66		Cryomorphaceae_unid_genus
E4_253	253 x ERCP				Porticoccus	0.59	0.45	3.63	0.51	56.67		SUP05 cluster	0.64	0.53	6.63	0.6	53.65		Thiotrichaceae_unid_genus	0.62	0.46	4.56	0.54	54.82		Thalassobius	0.59	0.47	6.2	0.55	53.67		PS1 clade_unid_genus	0.69	0.83	0.05	1.16	0.34	29.86		NS5 marine group	1.17	1.17	0.07	1.13	0.35	36.01		Lutimonas
F4_253	253 x ERCP				Hyphomo_unid_genusdaceae_unid_genus	0.59	0.43	1.72	0.49	57.17		RS62 marine group	0.63	0.49	8.1	0.55	56.51		NS9 marine group_unid_genus	0.62	0.44	1.67	0.51	60.07		Alphaproteobacteria_unid_genus	0.58	0.44	6	0.52	57.88		Phaeobacter	0.2	0.14	0.05	1.01	0.34	30.2		Paraglaciecola	0.23	0.16	0.07	1.36	0.34	36.35		NS7 marine group_unid_genus
A2_253	253 x AMB				Algibacter	0.58	0.55	2.74	0.63	47.6		Porticoccus	0.63	0.47	6.22	0.53	58.11		Defluviicoccales_unid_genus	0.61	0.49	4.9	0.57	53.16		Clade II_unid_genus	0.58	0.45	5.84	0.53	55.28		Gammaproteobacteria_unid_genus	0.66	0.6	0.05	0.83	0.34	30.53		Planktomarina	1.44	1.41	0.07	1.26	0.34	36.69		Puniceicoccaceae_unid_genus
A4_253	253 x AMB				Bacteroidia_unid_genus	0.58	0.48	2.72	0.55	54.04		Bacteroidia_unid_genus	0.61	0.47	4.15	0.53	57.04		OM182 clade_unid_genus	0.61	0.48	12.55	0.56	54.28		Arenicella	0.57	0.44	9.64	0.52	57.37		Enterobacterales_unid_genus	0.29	0.35	0.05	1.19	0.34	30.87		Phaeobacter	0.2	0.18	0.07	1.34	0.34	37.03		Francisellaceae_unid_genus
B2_253	253 x AMB				SUP05 cluster	0.56	0.47	4.68	0.54	54.58		Gammaproteobacteria_unid_genus	0.6	0.41	2.42	0.47	63.95		OM190_unid_genus	0.61	0.45	3.07	0.52	58.53		Diplosphaera	0.56	0.42	4.29	0.5	60.42		Woeseia	0.19	0.19	0.05	1.16	0.34	31.21		Sedimentitalea	0.78	0.79	0.07	1.7	0.34	37.37		Neptuniibacter
B4_253	253 x AMB				Candidatus Peregrinibacteria_unid_genus	0.56	0.41	5.16	0.47	60.54		Crocinitomix	0.58	0.5	4.14	0.57	55.39		Bacteroidia_unid_genus	0.61	0.44	2.1	0.51	61.09		IS-44	0.56	0.43	2.65	0.5	59.92		Luminiphilus	0.76	0.9	0.05	1.21	0.33	31.54		Kordiimonadales_unid_genus	0.45	0.55	0.07	1.92	0.34	37.71		Alcanivorax
C3_253	253 x AMB				OM190_unid_genus	0.55	0.49	4.19	0.55	52.94		BD1-7 clade	0.58	0.44	4.58	0.5	59.64		Diplosphaera	0.6	0.46	6.99	0.53	56.97		Peredibacter	0.56	0.44	4.05	0.52	56.33		Algibacter	0.58	0.7	0.05	1.59	0.33	31.87		053A03-B-DI-P58_unid_genus	0.21	0.29	0.07	1.12	0.34	38.04		Puniceispirillales_unid_genus
D4_253	253 x AMB				Thalassobaculales_unid_genus	0.55	0.43	5.27	0.49	57.66		Pseudoalteromo_unid_genusdaceae_unid_genus	0.56	0.43	3.04	0.49	61.11		Coraliomargarita	0.6	0.44	3.56	0.51	60.58		Thalassobaculales_unid_genus	0.56	0.44	7.34	0.52	56.85		DEV007_unid_genus	0.83	0.92	0.05	0.98	0.33	32.2		Phycisphaera	0.07	0.15	0.07	1.34	0.33	38.38		Lewinella
E3_253	253 x AMB				Ulvibacter	0.53	0.47	4.58	0.54	55.11		Diplosphaera	0.56	0.42	4.97	0.47	63.01		IS-44	0.59	0.46	3.27	0.54	55.36		Acinetobacter	0.55	0.41	5.31	0.48	61.87		Bacteriovoracaceae_unid_genus	0.43	0.43	0.05	1.12	0.33	32.53		Thalassobaculales_unid_genus	0.55	0.48	0.07	1.59	0.33	38.71		Thalassotalea
F3_253	253 x AMB				Diplosphaera	0.53	0.42	6.19	0.48	59.12		NS7 marine group_unid_genus	0.55	0.51	3.16	0.58	54.82		SUP05 cluster	0.59	0.45	4.91	0.52	58.01		Cyanobium PCC-6307	0.55	0.44	6.23	0.51	58.91		Sva0996 marine group	0.42	0.55	0.05	1.06	0.33	32.86		Chitinophagales_unid_genus	0.71	0.59	0.07	1.2	0.33	39.04		Rubinisphaeraceae_unid_genus
A1_256	256 x ERCP				Rubripirellula	0.52	0.46	4.58	0.52	56.16		Planktotalea	0.55	0.46	5.02	0.52	58.62		Chitinophagales_unid_genus	0.59	0.44	2.58	0.51	59.04		Rickettsiaceae_unid_genus	0.55	0.44	10.1	0.52	58.4		Winogradskyella	1.25	1.22	0.05	1.35	0.33	33.19		Bacteroidia_unid_genus	0.58	0.61	0.07	0.97	0.33	39.37		Pseudohaliea
A3_256	256 x ERCP				Persicirhabdus	0.52	0.43	3.95	0.49	58.15		Thiotrichaceae_unid_genus	0.55	0.42	5.99	0.48	61.59		Rickettsiaceae_unid_genus	0.58	0.46	8.62	0.54	56.44		Amylibacter	0.54	0.43	4.53	0.51	59.42		Bacteroidia_unid_genus	0.58	0.61	0.05	0.95	0.33	33.52		Temperatibacter	0.18	0.07	0.06	1.08	0.33	39.7		Psychrosphaera
B1_256	256 x ERCP				Bacteria_unid_genus	0.51	0.42	9.26	0.48	58.64		OM27 clade	0.55	0.42	5.93	0.47	62.54		Tenacibaculum	0.58	0.43	3.65	0.5	61.59		Candidatus Tenderia	0.53	0.41	1.73	0.49	60.91		Alcanivorax	0.42	0.35	0.05	1.16	0.33	33.85		Gammaproteobacteria_unid_genus	0.66	0.77	0.06	0.88	0.33	40.03		NS11-12 marine group_unid_genus
F4_256	256 x ERCP				Clade II_unid_genus	0.51	0.41	5.15	0.47	61.01		Sva0996 marine group	0.55	0.41	5.32	0.47	64.42		Saccharimonadales_unid_genus	0.56	0.45	6.99	0.52	57.49		Tenacibaculum	0.53	0.41	6.09	0.48	61.39		Unknown Family_unid_genus	0.17	0.14	0.05	1.19	0.33	34.18		PB19_unid_genus	0.26	0.19	0.06	1.14	0.33	40.36		Alteromonas
A2_256	256 x AMB				Vibrio	0.51	0.39	6.1	0.45	62.8		Thalassobius	0.55	0.4	3.99	0.45	67.14		Acinetobacter	0.56	0.39	3.8	0.46	65.45		Defluviicoccales_unid_genus	0.51	0.41	3.26	0.48	62.35		Pirellulaceae_unid_genus	1.06	1.13	0.05	0.89	0.32	34.5		MB11C04 marine group	0.74	0.92	0.06	1.53	0.33	40.69		Thiotrichaceae_unid_genus
A4_256	256 x AMB				Thalassobius	0.5	0.38	4.11	0.43	64.55		Methylophagaceae_unid_genus	0.54	0.4	6.08	0.46	65.34		Kordiimonadales_unid_genus	0.55	0.42	6.01	0.49	62.58		Bacteria_unid_genus	0.5	0.39	9.8	0.46	62.81		Puniceicoccaceae_unid_genus	0.13	0.08	0.05	1.2	0.32	34.82		Exiguobacterium	0.08	0.04	0.06	0.91	0.33	41.01		Bdellovibrio
C3_256	256 x AMB				Rickettsiaceae_unid_genus	0.49	0.38	4.75	0.43	64.12		Kordiimonadales_unid_genus	0.53	0.43	7.61	0.49	60.63		Crocinitomix	0.55	0.41	4.09	0.48	64.52		SUP05 cluster	0.5	0.37	5.31	0.43	64.14		Cephaloticoccus	0.13	0.19	0.05	1.22	0.32	35.14		SAR324 clade(Marine group B)_unid_genus	0.73	0.67	0.06	1.47	0.32	41.34		Bacteroidia_unid_genus
E3_256	256 x AMB				RS62 marine group	0.48	0.41	5.77	0.47	60.07		Rubripirellula	0.52	0.45	5.48	0.51	59.14		OM27 clade	0.55	0.41	6.03	0.48	64.99		Vibrio	0.5	0.37	6.64	0.43	64.57		Roseibacillus	0.33	0.48	0.05	0.74	0.32	35.46		Bacteriovoracaceae_unid_genus	0.43	0.5	0.06	1.34	0.32	41.66		Phycisphaera
B2_256	256 x AMB_H				Proteobacteria_unid_genus	0.46	0.36	4.06	0.41	66.23		Bacteria_unid_genus	0.51	0.41	7.29	0.47	63.48		Candidatus Peregrinibacteria_unid_genus	0.54	0.43	8.71	0.5	62.09		Bacteriovoracaceae_unid_genus	0.49	0.36	2.76	0.42	65.85		Temperatibacter	0.18	0.19	0.05	1.02	0.32	35.78		Puniceispirillales_unid_genus	0.66	0.98	0.06	1.77	0.32	41.98		OM190_unid_genus
B4_256	256 x AMB_H				Acinetobacter	0.46	0.29	1.8	0.33	73.22		Clade II_unid_genus	0.51	0.4	5.25	0.45	66.69		Luteolibacter	0.54	0.42	3.39	0.49	63.07		Candidatus Endoecteinascidia	0.49	0.39	5.17	0.46	63.26		NS7 marine group_unid_genus	0.41	0.55	0.05	1.03	0.32	36.1		Ascidiaceihabitans	1.52	1.51	0.06	1.53	0.32	42.29		Sphingorhabdus
D4_256	256 x AMB_H				Kordiimonadales_unid_genus	0.45	0.39	5.74	0.45	61.91		Hyphomo_unid_genusdaceae_unid_genus	0.51	0.33	1.52	0.37	73.9		Arenicella	0.54	0.42	7.61	0.48	64.04		Rubripirellula	0.49	0.38	4.11	0.44	63.71		053A03-B-DI-P58_unid_genus	0.21	0.28	0.05	0.93	0.32	36.42		Terasakiellaceae_unid_genus	0.09	0.14	0.06	1.48	0.31	42.61		Granulosicoccales_unid_genus
B3_256	256 x ERCP_H				Planktotalea	0.45	0.39	3.23	0.44	63.25		Rickettsiaceae_unid_genus	0.5	0.35	3.16	0.4	69.25		Candidatus Tenderia	0.54	0.42	4.34	0.48	63.55		Ulvibacter	0.49	0.36	5.13	0.42	66.28		NS11-12 marine group_unid_genus	1.07	0.93	0.05	0.85	0.32	36.73		Rhodobacteraceae_unid_genus	0.76	0.81	0.06	1.09	0.31	42.92		Candidatus Berkiella
C4_256	256 x ERCP_H				Arenicella	0.45	0.31	2.42	0.36	71.16		Octadecabacter	0.49	0.44	4.32	0.5	60.13		Methylophagaceae_unid_genus	0.52	0.39	4.6	0.45	67.25		Margulisbacteria_unid_genus	0.47	0.34	2.39	0.4	68.7		Coraliomargarita	0.67	0.69	0.05	1.3	0.32	37.05		Coxiella	0.77	0.73	0.06	1.66	0.31	43.23		Micavibrio_unid_genusceae_unid_genus
D3_256	256 x ERCP_H				NS2b marine group	0.44	0.39	2.39	0.45	62.36		Acinetobacter	0.49	0.28	1.91	0.32	79.38		Roseibacillus	0.52	0.34	2.12	0.4	71.06		OM190_unid_genus	0.47	0.36	2.8	0.43	65.43		OM75 clade	0.19	0.12	0.05	1.17	0.31	37.36		Pseudobacteriovorax	0.14	0.17	0.06	1.34	0.31	43.54		053A03-B-DI-P58_unid_genus
E4_256	256 x ERCP_H				Peredibacter	0.44	0.33	2.69	0.37	69.36		Roseibacillus	0.48	0.39	5.94	0.44	67.58		Clade II_unid_genus	0.5	0.38	6.32	0.45	68.15		Rubidimonas	0.47	0.36	6.87	0.43	65		Pseudobacteriovorax	0.14	0.22	0.05	1.1	0.31	37.68		Sphingomonas	0.24	0.33	0.06	1.3	0.3	43.84		Reichenbachiella
A1_258	258 x ERCP				Alphaproteobacteria_unid_genus	0.44	0.32	3.78	0.36	70.44		Luteolibacter	0.48	0.38	5	0.43	68.43		Cyanobium PCC-6307	0.5	0.39	11.05	0.45	66.36		Alcanivorax	0.46	0.34	2.3	0.4	68.31		Rhodobacteraceae_unid_genus	0.76	0.72	0.05	1.01	0.31	37.99		Ralstonia	0.21	0.13	0.06	1.19	0.3	44.14		Acholeplasma
A3_258	258 x ERCP				IS-44	0.43	0.35	2.93	0.4	67.43		Thalassobaculales_unid_genus	0.47	0.38	5.45	0.43	68.01		Proteobacteria_unid_genus	0.5	0.39	4.95	0.45	65.91		Proteobacteria_unid_genus	0.46	0.35	5.53	0.41	66.69		Eudoraea	0.17	0.16	0.05	1.17	0.31	38.3		Enterobacterales_unid_genus	0.29	0.17	0.06	1.23	0.3	44.45		Gramella
B1_258	258 x ERCP				Saccharimonadales_unid_genus	0.43	0.35	7.37	0.4	66.64		Saccharimonadales_unid_genus	0.47	0.36	7.93	0.41	68.84		Alphaproteobacteria_unid_genus	0.5	0.38	5.28	0.44	68.59		Sva0996 marine group	0.46	0.34	5.45	0.4	67.91		SCGC AAA164-E04	0.18	0.15	0.05	1.11	0.31	38.61		Legionella	0.31	0.19	0.06	1.48	0.3	44.75		Seonamhaeicola
F4_258	258 x ERCP				Bacteriovoracaceae_unid_genus	0.43	0.34	4.26	0.39	68.21		Candidatus Peregrinibacteria_unid_genus	0.47	0.35	3.68	0.4	70.04		Bacteriovoracaceae_unid_genus	0.5	0.37	4.07	0.43	69.02		Oligoflexaceae_unid_genus	0.45	0.35	6.03	0.41	67.51		Lentibacter	0.31	0.42	0.05	1.31	0.31	38.92		SAR92 clade	0.85	1.04	0.06	1.15	0.3	45.05		Planococcus
A2_258	258 x AMB				Defluviicoccales_unid_genus	0.43	0.34	3.21	0.39	67.82		Defluviicoccales_unid_genus	0.47	0.35	4.03	0.4	69.64		Bacteria_unid_genus	0.49	0.39	6.82	0.45	67.7		Fluviicola	0.44	0.33	3.96	0.38	69.48		Pelagicoccus	0.67	0.74	0.05	0.96	0.31	39.23		Gracilibacteria_unid_genus	0.09	0.27	0.06	0.98	0.29	45.35		Nitrincolaceae_unid_genus
A4_258	258 x AMB				Sva0996 marine group	0.42	0.35	4.31	0.4	67.04		BD7-11_unid_genus	0.47	0.34	4.09	0.39	72.39		Halieaceae_unid_genus	0.49	0.39	3.96	0.45	66.81		Saccharimonadales_unid_genus	0.44	0.35	3.94	0.41	67.1		Kangiellaceae_unid_genus	0.08	0.1	0.05	1.11	0.31	39.54		Massilia	0.22	0.21	0.06	1.12	0.29	45.64		Croceibacter
C3_258	258 x AMB				Pseudoalteromo_unid_genusdaceae_unid_genus	0.42	0.34	2.55	0.39	68.6		IS-44	0.47	0.34	2.51	0.39	71.62		Thalassobaculales_unid_genus	0.48	0.36	7.78	0.42	69.45		RS62 marine group	0.42	0.32	6.5	0.38	69.86		Filomicrobium	0.18	0.13	0.05	1.19	0.31	39.85		Cyanobacteria_unid_genus	0.09	0.06	0.06	1.11	0.29	45.93		CL500-3
E3_258	258 x AMB				Oligoflexaceae_unid_genus	0.42	0.32	6.05	0.36	69.72		Micavibrio_unid_genusceae_unid_genus	0.47	0.27	1.16	0.31	81.57		Planktotalea	0.47	0.36	6.31	0.42	69.86		Sulfitobacter	0.42	0.33	4.44	0.39	69.09		Actibacter	0.09	0.11	0.05	1.13	0.31	40.16		Defluviicoccales_unid_genus	0.43	0.61	0.06	1.67	0.29	46.22		Bacteriovoracaceae_unid_genus
B2_258	258 x AMB_H				Alcanivorax	0.42	0.29	1.88	0.33	74.21		NS2b marine group	0.46	0.4	2.33	0.45	65.79		BD7-11_unid_genus	0.47	0.33	2.17	0.38	71.84		Candidatus Actinomarina	0.41	0.29	3.82	0.34	71.29		Vermiphilaceae_unid_genus	0.21	0.15	0.05	1.15	0.31	40.47		BD1-7 clade	0.6	0.63	0.06	1.29	0.29	46.5		_unid_genusnnocystaceae_unid_genus
D4_258	258 x AMB_H				NS7 marine group_unid_genus	0.41	0.42	1.81	0.48	59.6		Celeribacter	0.46	0.12	0.64	0.14	92.02		Rubripirellula	0.46	0.34	4.77	0.4	70.66		Halieaceae_unid_genus	0.41	0.32	7.98	0.38	70.24		Bradymonadales_unid_genus	0.17	0.12	0.05	1.12	0.31	40.77		Escherichia-Shigella	0.05	0.05	0.06	0.55	0.29	46.79		SAR324 clade(Marine group B)_unid_genus
F3_258	258 x AMB_H				Octadecabacter	0.41	0.37	2.58	0.42	65.4		Proteobacteria_unid_genus	0.45	0.34	3.5	0.39	72		Sulfitobacter	0.45	0.35	7.13	0.4	70.26		Kordiimonadales_unid_genus	0.41	0.31	10.82	0.37	70.6		Gaiellales_unid_genus	0.13	0.18	0.05	1.07	0.31	41.08		Candidatus Berkiella	0.09	0.09	0.06	1.24	0.29	47.07		OM75 clade
C4_258	258 x ERCP_H				Crocinitomix	0.4	0.38	1.87	0.44	63.68		Vicingus	0.44	0.4	3.72	0.45	66.24		Candidatus Endoecteinascidia	0.45	0.34	8.03	0.39	71.45		Pseudophaeobacter	0.41	0.28	1.99	0.33	72.63		Sulfitobacter	0.39	0.41	0.05	0.97	0.31	41.39		Rickettsiales_unid_genus	0.27	0.4	0.06	1.46	0.28	47.36		Candidatus Tenderia
D3_258	258 x ERCP_H				Hellea	0.39	0.39	1.31	0.45	61.46		Vibrio	0.44	0.35	7.14	0.4	70.83		Vibrio	0.43	0.32	5.61	0.38	72.21		Candidatus Megaira	0.39	0.28	5.01	0.33	72.96		Chitinophagales_unid_genus	0.71	0.68	0.05	1.24	0.3	41.69		Pseudophaeobacter	0.39	0.35	0.06	1.15	0.28	47.64		MD3-55
E4_258	258 x ERCP_H				AB1_unid_genus	0.39	0.34	3.28	0.38	68.98		Crocinitomicaceae_unid_genus	0.43	0.42	2.13	0.47	62.07		Peredibacter	0.43	0.31	8.64	0.37	72.58		Magnetospira	0.38	0.29	4.86	0.35	70.95		Alteromo_unid_genusdaceae_unid_genus	0.34	0.35	0.05	1.1	0.3	41.99		SUP05 cluster	0.56	0.59	0.06	1.44	0.28	47.92		F9P41300-M23_unid_genus
A1_260	260 x ERCP				Pseudophaeobacter	0.39	0.29	1.43	0.33	73.55		Bacteriovoracaceae_unid_genus	0.43	0.31	3.24	0.35	76.39		Margulisbacteria_unid_genus	0.43	0.31	4.49	0.36	72.94		Psychrobacter	0.38	0.24	2.12	0.28	78.49		JGI 0000069-P22_unid_genus	0.18	0.22	0.05	1.16	0.3	42.3		Psychroserpens	0.14	0.13	0.06	1.27	0.28	48.2		Profundimonas
A3_260	260 x ERCP				Rubidimonas	0.39	0.28	1.92	0.32	75.85		Arenicella	0.43	0.28	2.06	0.31	79.7		Psychrobacter	0.43	0.29	1.97	0.34	75.04		Roseibacillus	0.38	0.26	2.18	0.31	76.15		Gimesiaceae_unid_genus	0.13	0.07	0.05	1.1	0.3	42.6		Saccharimonadales_unid_genus	0.43	0.56	0.06	1.31	0.28	48.48		Epibacterium
B1_260	260 x ERCP				Candidatus Endoecteinascidia	0.39	0.27	2.17	0.31	77.12		Lentibacter	0.42	0.4	1.78	0.46	64.88		NS2b marine group	0.43	0.27	2.23	0.31	77.64		SM1A02	0.38	0.26	2.34	0.31	76.45		SM1A02	0.25	0.17	0.05	1.11	0.3	42.9		Sphingorhabdus	0.06	0.09	0.06	1.31	0.28	48.76		Diplosphaera
F4_260	260 x ERCP				Sulfitobacter	0.39	0.27	2.25	0.31	78.67		Peredibacter	0.42	0.32	2.75	0.36	75		Algibacter	0.42	0.31	4.75	0.36	73.3		Algibacter	0.37	0.28	4.54	0.33	72.3		PeM15_unid_genus	1.03	0.98	0.05	1.25	0.3	43.2		Haloferula	0.13	0.18	0.05	1.16	0.28	49.04		Tateyamaria
A2_260	260 x AMB				Crocinitomicaceae_unid_genus	0.37	0.37	1.68	0.42	65.83		Oligoflexaceae_unid_genus	0.41	0.33	7.95	0.37	74.27		Candidatus Actinomarina	0.41	0.3	4.6	0.35	74.36		Anderseniella	0.37	0.28	7.54	0.33	73.62		Candidatus Peregrinibacteria_unid_genus	0.56	0.47	0.05	0.8	0.3	43.5		Diplorickettsiaceae_unid_genus	0.18	0.33	0.05	1.3	0.28	49.32		Kangiellaceae_unid_genus
A4_260	260 x AMB				Erythrobacter	0.37	0.3	5.98	0.34	72.54		Sulfitobacter	0.41	0.28	4	0.32	78.42		Rickettsiales_unid_genus	0.4	0.31	3.03	0.36	73.66		Lentilitoribacter	0.37	0.29	4.54	0.34	71.97		Vicingus	0.32	0.44	0.05	1.51	0.3	43.79		SAR116 clade_unid_genus	1.14	1.17	0.05	1.37	0.28	49.59		Sedimentitalea
C3_260	260 x AMB				Margulisbacteria_unid_genus	0.37	0.26	2.53	0.3	79.88		AB1_unid_genus	0.4	0.35	2.88	0.39	71.23		Oligoflexaceae_unid_genus	0.4	0.3	8.57	0.35	74.01		Cyclobacteriaceae_unid_genus	0.36	0.29	9.15	0.34	71.63		SAR324 clade(Marine group B)_unid_genus	0.73	0.66	0.05	1.38	0.3	44.09		Chlamydiaceae_unid_genus	0.1	0.15	0.05	1.19	0.28	49.87		Unknown Family_unid_genus
E3_260	260 x AMB				Pseudoalteromonas	0.36	0.3	2.21	0.34	72.2		Flavicella	0.4	0.34	2.55	0.38	73.16		Candidatus Megaira	0.39	0.28	6.32	0.33	76.38		Epibacterium	0.36	0.27	2.58	0.32	74.9		Epibacterium	0.26	0.22	0.05	0.84	0.3	44.39		Vibrio	0.51	0.43	0.05	1.29	0.28	50.15		Pseudophaeobacter
B2_260	260 x AMB_H				Babeliales_unid_genus	0.36	0.29	2.65	0.33	74.88		Pseudophaeobacter	0.4	0.3	1.8	0.35	77.43		Alcanivorax	0.39	0.26	2.52	0.31	78.25		Erythrobacter	0.36	0.27	5.79	0.31	75.53		Hydrogenedensaceae_unid_genus	0.18	0.14	0.05	1.16	0.3	44.68		Polaribacter	0.77	0.7	0.05	1.31	0.28	50.42		Aliikangiella
B4_260	260 x AMB_H				Candidatus Megaira	0.36	0.28	5.11	0.32	76.17		Alphaproteobacteria_unid_genus	0.4	0.28	2.97	0.31	80.01		Lentilitoribacter	0.38	0.29	9.33	0.34	75.71		Sphingomo_unid_genusdaceae_unid_genus	0.36	0.28	4.89	0.33	73.3		Porticoccus	0.59	0.63	0.05	0.96	0.3	44.98		Lentibacter	0.31	0.14	0.05	1.13	0.27	50.7		Enhydrobacter
D4_260	260 x AMB_H				Actinobacteria_unid_genus	0.35	0.31	2.62	0.36	70.8		Actinobacteria_unid_genus	0.39	0.34	3.43	0.39	72.78		Octadecabacter	0.38	0.29	3.17	0.34	75.38		AB1_unid_genus	0.35	0.28	4.64	0.32	73.95		B2706-C7	0.13	0.09	0.05	1.05	0.3	45.28		Alteromo_unid_genusdaceae_unid_genus	0.34	0.2	0.05	1.12	0.27	50.97		Kordia
F3_260	260 x AMB_H				Cyclobacteriaceae_unid_genus	0.35	0.29	6.94	0.33	75.53		Pseudoalteromonas	0.39	0.33	2.54	0.37	73.53		Rubidimonas	0.38	0.28	3.07	0.32	76.7		Marinibacterium	0.35	0.27	5.77	0.31	75.22		Glaciecola	0.14	0.15	0.05	1.04	0.3	45.57		AEGEAN-169 marine group_unid_genus	0.94	0.92	0.05	1.51	0.27	51.24		Aureispira
B3_260	260 x ERCP_H				Halioglobus	0.35	0.29	6.34	0.33	73.88		Halioglobus	0.39	0.32	8.31	0.36	74.64		Halioglobus	0.37	0.3	13.31	0.34	74.7		Planktotalea	0.35	0.27	3.89	0.32	74.27		PB19_unid_genus	0.26	0.34	0.05	1.14	0.3	45.87		KI89A clade_unid_genus	0.93	0.92	0.05	1.24	0.27	51.51		Gammaproteobacteria_unid_genus
C4_260	260 x ERCP_H				Maricaulis	0.35	0.29	3.45	0.33	74.55		Halieaceae_unid_genus	0.39	0.28	3.56	0.32	79.06		Magnetospira	0.36	0.29	11.02	0.33	76.05		Babeliales_unid_genus	0.34	0.25	2.7	0.3	76.75		Francisellaceae_unid_genus	0.18	0.15	0.05	1.05	0.29	46.16		Absconditabacteriales (SR1)_unid_genus	0.3	0.25	0.05	1.17	0.27	51.78		P13-46_unid_genus
D3_260	260 x ERCP_H				Halieaceae_unid_genus	0.35	0.27	5.42	0.31	78.06		Cyclobacteriaceae_unid_genus	0.37	0.31	5.69	0.35	77.08		Babeliales_unid_genus	0.35	0.27	4.92	0.31	77.33		Halioglobus	0.34	0.27	9.17	0.31	75.84		Litoricola	0.98	0.89	0.05	1.29	0.29	46.45		Ponticaulis	0.07	0.04	0.05	1.19	0.27	52.05		Stappiaceae_unid_genus
E4_260	260 x ERCP_H				Thiotrichaceae_unid_genus	0.34	0.3	2.13	0.34	72.88		Maricaulis	0.37	0.31	2.51	0.35	75.7		Pseudomonadales_unid_genus	0.35	0.27	16.28	0.31	77.01		Rhodospirillales_unid_genus	0.34	0.25	5.57	0.29	77.63		Pseudoalteromonas	0.36	0.39	0.05	1.08	0.29	46.75		Gaiellales_unid_genus	0.13	0.13	0.05	1.39	0.27	52.32		Gimesiaceae_unid_genus
A1_263	263 x ERCP				Alteromo_unid_genusdaceae_unid_genus	0.34	0.28	2.08	0.32	76.81		Alteromo_unid_genusdaceae_unid_genus	0.35	0.31	2.58	0.35	76.04		Pseudophaeobacter	0.35	0.23	1.6	0.27	81.09		Thiobacimonas	0.34	0.27	3.11	0.32	74.59		NS5 marine group	1.17	1.2	0.05	0.98	0.29	47.04		Profundimonas	0.04	0.12	0.05	1.05	0.27	52.59		Halobacteriovorax
A3_263	263 x ERCP				Anderseniella	0.34	0.26	3.97	0.3	80.18		Enterobacterales_unid_genus	0.35	0.31	2.38	0.35	75.35		Cyclobacteriaceae_unid_genus	0.34	0.26	6.78	0.31	77.94		Thiotrichaceae_unid_genus	0.34	0.25	1.9	0.29	77.92		Haloferula	0.13	0.15	0.05	1.12	0.29	47.33		Salinicola	0.04	0.08	0.05	0.64	0.27	52.86		Gaetbulibacter
B1_263	263 x ERCP				Roseibacillus	0.33	0.29	2.08	0.33	75.2		Aurantivirga	0.35	0.28	2.95	0.31	80.95		Anderseniella	0.34	0.26	6.04	0.3	78.55		UBA10353 marine group_unid_genus	0.34	0.25	3.08	0.29	77.04		HIMB11	0.18	0.11	0.05	1.22	0.29	47.63		Staphylococcus	0.2	0.18	0.05	1.26	0.27	53.13		Photobacterium
F4_263	263 x ERCP				UBA10353 marine group_unid_genus	0.33	0.27	9.25	0.31	78.37		Alcanivorax	0.35	0.23	2.51	0.26	85.16		Micavibrionales_unid_genus	0.33	0.26	3.1	0.3	78.85		Croceitalea	0.33	0.25	5.11	0.29	77.33		Yoonia-Loktanella	0.19	0.2	0.05	1.16	0.29	47.92		Pseudohongiella	1.04	1.11	0.05	1.28	0.27	53.4		Haloferula
A2_263	263 x AMB				Vicingus	0.32	0.3	2.07	0.35	71.85		PB19_unid_genus	0.34	0.3	2.18	0.34	77.77		AB1_unid_genus	0.33	0.25	2.84	0.29	80.01		NS2b marine group	0.33	0.2	1.92	0.24	80.86		Reichenbachiella	0.15	0.16	0.04	1.07	0.29	48.21		Cephaloticoccus	0.13	0.26	0.05	1.3	0.27	53.66		Absconditabacteriales (SR1)_unid_genus
A4_263	263 x AMB				BD7-11_unid_genus	0.32	0.26	2.2	0.3	79.58		Flavobacteriales_unid_genus	0.34	0.28	3.76	0.32	78.74		Diplorickettsiaceae_unid_genus	0.33	0.25	3.12	0.29	79.44		Micavibrionales_unid_genus	0.32	0.24	2.63	0.28	79.05		Aureispira	0.13	0.2	0.04	1.06	0.29	48.5		Endozoicomonas	0.25	0.17	0.05	1.08	0.27	53.93		Endozoicomonas
C3_263	263 x AMB				Methylophagaceae_unid_genus	0.32	0.27	2.72	0.3	79.28		Pseudomonadales_unid_genus	0.34	0.26	3.61	0.3	81.86		Pseudahrensia	0.33	0.25	7.44	0.29	79.15		Phaeobacter	0.32	0.2	2.05	0.23	82.04		Pseudohongiella	1.04	1.06	0.04	1.38	0.29	48.79		Margulisbacteria_unid_genus	0.37	0.43	0.05	1.21	0.27	54.19		Planktomarina
E3_263	263 x AMB				Pseudahrensia	0.32	0.24	2.81	0.28	82.16		Babeliales_unid_genus	0.34	0.24	1.97	0.27	83.83		Sphingomonas	0.33	0.25	2.85	0.29	79.72		Pseudahrensia	0.32	0.25	6.66	0.29	78.21		Ascidiaceihabitans	1.52	1.55	0.04	1.07	0.29	49.07		Psychrosphaera	0.12	0.11	0.05	1.08	0.27	54.46		JGI 0000069-P22_unid_genus
B2_263	263 x AMB_H				Lentilitoribacter	0.32	0.22	1.82	0.25	84.25		Rubidimonas	0.34	0.24	1.71	0.27	84.1		Pseudoalteromo_unid_genusdaceae_unid_genus	0.32	0.19	1.31	0.22	84.62		SM2D12_unid_genus	0.32	0.24	2.07	0.28	78.77		Kordia	0.15	0.14	0.04	1.03	0.29	49.36		Gramella	0.05	0.07	0.05	1.05	0.26	54.72		Methylococcales_unid_genus
B4_263	263 x AMB_H				Magnetospira	0.32	0.21	1.94	0.24	84.73		Absconditabacteriales (SR1)_unid_genus	0.33	0.31	2.27	0.35	76.74		Cerasicoccus	0.3	0.24	9.87	0.27	80.28		Robiginitalea	0.31	0.22	2.85	0.26	79.86		NS10 marine group	0.23	0.3	0.04	1.14	0.29	49.64		SAR11 clade_unid_genus	0.12	0.11	0.05	1.24	0.26	54.99		PeM15_unid_genus
D4_263	263 x AMB_H				Lentibacter	0.31	0.32	1.26	0.36	70.08		Erythrobacter	0.33	0.28	4.72	0.31	80.32		SM2D12_unid_genus	0.3	0.23	2.72	0.27	81.36		Sphingomonas	0.31	0.21	2.99	0.25	80.62		SUP05 cluster	0.56	0.64	0.04	1.36	0.28	49.93		Acholeplasma	0.15	0.13	0.05	1.28	0.26	55.25		Hyphomonas
F3_263	263 x AMB_H				Marinoscillum	0.31	0.28	2.39	0.32	76.49		Candidatus Megaira	0.33	0.25	5.81	0.28	82.44		Sphingomo_unid_genusdaceae_unid_genus	0.3	0.23	4.98	0.27	80.56		BD7-11_unid_genus	0.3	0.19	1.47	0.23	83.41		Muriicola	0.18	0.19	0.04	1.08	0.28	50.21		Vicingus	0.32	0.29	0.05	1.36	0.26	55.52		Planctomicrobium
B3_263	263 x ERCP_H				Robiginitalea	0.31	0.25	7.25	0.29	80.76		Anderseniella	0.33	0.24	2.71	0.27	83.55		Thiobacimonas	0.3	0.23	2.95	0.27	80.82		Candidatus Uhrbacteria_unid_genus	0.3	0.19	1.93	0.23	82.73		Tenacibaculum	0.59	0.7	0.04	1.34	0.28	50.5		NRL2_unid_genus	0.09	0.07	0.05	1.23	0.26	55.78		Maritimimonas
C4_263	263 x ERCP_H				Legionella	0.31	0.25	4.17	0.28	81.05		Candidatus Endoecteinascidia	0.33	0.21	1.83	0.24	86.43		Vicingus	0.29	0.2	3.8	0.24	82.1		Octadecabacter	0.3	0.24	2.4	0.28	79.33		Acholeplasma	0.15	0.17	0.04	1.09	0.28	50.78		Lutimonas	0.15	0.16	0.05	1.28	0.26	56.04		Nitriliruptoraceae_unid_genus
D3_263	263 x ERCP_H				Thiobacimonas	0.31	0.23	1.82	0.26	83.49		Candidatus Tenderia	0.33	0.16	0.87	0.18	89.94		053A03-B-DI-P58_unid_genus	0.29	0.2	1.66	0.23	83.51		Pseudoalteromonas	0.3	0.19	2.75	0.23	83.18		Rickettsiales_unid_genus	0.27	0.31	0.04	1.12	0.28	51.06		Nitriliruptoraceae_unid_genus	0.27	0.17	0.05	1.2	0.26	56.3		Alteromo_unid_genusdaceae_unid_genus
E4_263	263 x ERCP_H				Psychrobacter	0.31	0.14	0.74	0.16	89.62		Marinoscillum	0.32	0.28	2.77	0.31	80.64		Robiginitalea	0.29	0.2	2.8	0.23	83.28		Pseudomonadales_unid_genus	0.3	0.23	8.77	0.27	79.6		Sedimentitalea	0.78	0.75	0.04	1.05	0.28	51.34		Amylibacter	0.66	0.7	0.05	1.4	0.26	56.57		Candidatus Uhrbacteria_unid_genus
A1_265	265 x ERCP				Absconditabacteriales (SR1)_unid_genus	0.3	0.27	1.88	0.31	77.75		Oleiphilus	0.32	0.26	3.11	0.29	82.16		NS7 marine group_unid_genus	0.29	0.19	1.56	0.22	83.74		Cerasicoccus	0.29	0.22	3.11	0.26	80.12		Oleibacter	0.22	0.23	0.04	1	0.28	51.61		Nisaea	0.13	0.12	0.05	1.29	0.26	56.83		Margulisbacteria_unid_genus
A3_265	265 x ERCP				Pseudomonadales_unid_genus	0.3	0.24	2.7	0.27	82.71		Pseudahrensia	0.32	0.23	2.43	0.27	84.9		Pseudoalteromonas	0.28	0.21	5.81	0.25	81.86		Crocinitomix	0.29	0.2	2.98	0.24	81.57		Coxiella	0.77	0.76	0.04	1.19	0.28	51.89		OM60(NOR5) clade	1.33	1.41	0.05	1.43	0.26	57.09		Thalassobaculum
B1_265	265 x ERCP				Luteolibacter	0.29	0.27	1.85	0.3	78.98		NS3a marine group	0.31	0.35	1.56	0.4	70.44		Rickettsia	0.28	0.22	2.71	0.25	81.61		F9P41300-M23_unid_genus	0.29	0.2	2.27	0.24	81.34		BD2-11 terrestrial group_unid_genus	0.07	0.08	0.04	1	0.27	52.16		Candidatus Actinomarina	0.79	0.41	0.05	1.05	0.26	57.35		SAR86 clade_unid_genus
F4_265	265 x ERCP				Enterobacterales_unid_genus	0.29	0.25	1.58	0.28	81.33		Robiginitalea	0.31	0.23	2.71	0.26	85.42		Maricaulis	0.28	0.2	3.75	0.24	82.33		OM75 clade	0.29	0.21	2.52	0.25	80.37		Cyanobacteriia_unid_genus	0.15	0.19	0.04	0.97	0.27	52.44		Gimesiaceae_unid_genus	0.13	0.11	0.05	1.29	0.26	57.61		Cytophagales_unid_genus
A2_265	265 x AMB				Flavobacteriales_unid_genus	0.29	0.25	2.74	0.28	81.61		Rickettsiales_unid_genus	0.31	0.2	1.96	0.23	86.89		Aurantivirga	0.28	0.19	2.48	0.22	83.96		Alteromo_unid_genusdaceae_unid_genus	0.28	0.13	1	0.15	90.44		OM182 clade_unid_genus	0.73	0.77	0.04	1.07	0.27	52.71		Francisellaceae_unid_genus	0.18	0.14	0.05	1.16	0.26	57.87		Gammaproteobacteriav
A4_265	265 x AMB				Cerasicoccus	0.29	0.22	4.1	0.25	84		Margulisbacteria_unid_genus	0.31	0.19	2.1	0.22	87.55		Epibacterium	0.28	0.19	1.36	0.22	84.4		Gimesia	0.28	0.19	1.82	0.22	84.53		Halobacteriovorax	0.14	0.13	0.04	0.94	0.27	52.98		Flavicella	0.25	0.27	0.05	1.37	0.26	58.13		TM7a
C3_265	265 x AMB				Candidatus Tenderia	0.29	0.14	0.67	0.16	89.31		UBA10353 marine group_unid_genus	0.3	0.23	3.35	0.27	84.63		UBA10353 marine group_unid_genus	0.28	0.19	2.2	0.22	84.18		Rickettsiales_unid_genus	0.28	0.19	2.83	0.23	84.09		Lutimonas	0.15	0.15	0.04	1.03	0.27	53.26		Candidatus Phaeomarinobacter	0.07	0.06	0.05	1.11	0.26	58.39		SUP05 cluster
E3_265	265 x AMB				Aurantivirga	0.28	0.23	2.6	0.26	83.23		Cerasicoccus	0.3	0.22	3.68	0.25	85.93		Flavobacteriales_unid_genus	0.28	0.18	1.6	0.21	85.04		Cytophagales_unid_genus	0.27	0.2	2.69	0.24	81.81		Pseudophaeobacter	0.39	0.4	0.04	1.01	0.27	53.53		Rhodospirillales_unid_genus	0.24	0.27	0.05	1.27	0.26	58.64		Nisaea
B2_265	265 x AMB_H				Marinibacterium	0.28	0.16	1.35	0.19	87.79		NS10 marine group	0.3	0.22	1.89	0.25	86.18		Actinobacteria_unid_genus	0.27	0.2	3.21	0.24	82.81		Diplorickettsiaceae_unid_genus	0.27	0.19	1.57	0.22	84.31		Saprospira	0.05	0.1	0.04	0.95	0.27	53.8		Epibacterium	0.26	0.28	0.05	1.09	0.25	58.9		Clade Ia
B4_265	265 x AMB_H				Nitriliruptoraceae_unid_genus	0.27	0.23	1.95	0.27	82.97		Lentilitoribacter	0.3	0.19	1.54	0.22	87.99		SM1A02	0.27	0.2	2.79	0.24	82.57		Fibrobacteraceae_unid_genus	0.27	0.19	2.27	0.23	83.64		Marivita	0.12	0.14	0.04	1.01	0.27	54.07		Fabibacter	0.22	0.17	0.05	1.17	0.25	59.15		Gracilibacteria_unid_genus
D4_265	265 x AMB_H				Rickettsiales_unid_genus	0.27	0.17	1.47	0.19	87.23		Marinimicrobia (SAR406 clade)_unid_genus	0.29	0.27	1.62	0.31	81.26		Erythrobacter	0.27	0.19	2.83	0.22	84.83		Maricaulis	0.27	0.2	1.69	0.23	82.28		Verticiella	0.05	0.09	0.04	1	0.27	54.34		Tenacibaculum	0.59	0.58	0.05	1.58	0.25	59.4		Marinicella
F3_265	265 x AMB_H				Ruegeria	0.27	0.07	0.45	0.08	96.27		Tateyamaria	0.29	0.19	1.57	0.22	87.33		Rhodospirillales_unid_genus	0.27	0.18	2.02	0.21	85.25		Marinoscillum	0.27	0.2	2.46	0.24	81.1		OM190_unid_genus	0.55	0.67	0.04	0.76	0.27	54.6		Thalassotalea	0.22	0.15	0.05	1.29	0.25	59.66		Flavicella
B3_265	265 x ERCP_H				PB19_unid_genus	0.26	0.26	1.45	0.29	80.48		Nitriliruptoraceae_unid_genus	0.28	0.25	2.05	0.28	82.72		Flavicella	0.27	0.17	1.17	0.2	86.27		Methylophagaceae_unid_genus	0.27	0.19	4.98	0.23	83.86		SAR11 clade_unid_genus	0.12	0.08	0.04	0.98	0.27	54.87		Puniceicoccaceae_unid_genus	0.13	0.12	0.05	1.19	0.25	59.91		NRL2_unid_genus
C4_265	265 x ERCP_H				Oleiphilus	0.26	0.21	1.68	0.24	84.49		053A03-B-DI-P58_unid_genus	0.28	0.18	1.46	0.2	88.81		Gracilibacteria_unid_genus	0.27	0.17	1.06	0.2	85.86		Paraglaciecola	0.27	0.19	2.63	0.23	82.96		SAR116 clade_unid_genus	1.14	1.06	0.04	1.37	0.27	55.14		Vampirovibrionales_unid_genus	0.1	0.12	0.05	1.21	0.25	60.16		Gaiellales_unid_genus
D3_265	265 x ERCP_H				Cytophagales_unid_genus	0.26	0.2	2.5	0.22	85.18		Sphingomonas	0.28	0.13	1.03	0.15	91.6		Cephaloticoccus	0.26	0.2	2.09	0.24	83.04		053A03-B-DI-P58_unid_genus	0.26	0.16	1.48	0.19	86.18		Pseudohaliea	0.1	0.12	0.04	1	0.27	55.41		Kordia	0.15	0.2	0.05	1.1	0.25	60.41		Cellvibrio_unid_genusceae_unid_genus
E4_265	265 x ERCP_H				Epibacterium	0.26	0.17	1.15	0.2	86.64		Kapabacteriales_unid_genus	0.27	0.29	1.49	0.33	78.1		Tateyamaria	0.26	0.17	1.36	0.19	87.44		Muriicola	0.26	0.19	5.77	0.23	82.5		IS-44	0.43	0.47	0.04	1.05	0.26	55.67		PeM15_unid_genus	1.03	1.08	0.05	1.31	0.25	60.66		OM60(NOR5) clade
A1_267	267 x ERCP				Sphingomo_unid_genusdaceae_unid_genus	0.26	0.18	1.42	0.2	86.45		Thalassotalea	0.27	0.24	2.24	0.27	84.37		Algicola	0.26	0.15	1.21	0.17	88.87		Actinobacteria_unid_genus	0.25	0.18	1.9	0.21	85.18		Sphingomo_unid_genusdaceae_unid_genus	0.26	0.23	0.04	1.06	0.26	55.93		Planctomicrobium	0.08	0.08	0.05	1.27	0.25	60.91		IS-44
A3_267	267 x ERCP				Flavicella	0.25	0.22	1.88	0.25	83.75		Thiobacimonas	0.27	0.19	1.7	0.21	88.41		Croceitalea	0.25	0.18	2.31	0.2	85.66		Bradymonadales_unid_genus	0.25	0.18	1.42	0.21	85.59		I3A_unid_genus	0.07	0.09	0.04	0.97	0.26	56.19		Bradymonadales_unid_genus	0.17	0.17	0.05	1.23	0.25	61.16		Hyphococcus
B1_267	267 x ERCP				Endozoicomonas	0.25	0.18	2.18	0.21	86.03		Magnetospira	0.27	0.17	1.49	0.19	89.76		Enhydrobacter	0.25	0.16	2.05	0.19	88.01		Haloferula	0.25	0.17	2.13	0.2	85.79		Vibrio	0.51	0.44	0.04	1.14	0.26	56.45		Oceanibulbus	0.11	0.11	0.05	1.23	0.25	61.41		AEGEAN-169 marine group
F4_267	267 x ERCP				Micavibrionales_unid_genus	0.25	0.15	1.33	0.17	88.65		Psychrobacter	0.27	0.08	0.61	0.09	94.63		Absconditabacteriales (SR1)_unid_genus	0.25	0.15	1.62	0.17	88.36		Legionella	0.25	0.18	1.91	0.22	84.97		OM60(NOR5) clade	1.33	1.38	0.04	1.16	0.26	56.72		Oleibacter	0.22	0.2	0.05	1.28	0.25	61.65		Ketobacter
A2_267	267 x AMB				SM1A02	0.25	0.14	1.09	0.16	89.14		Fabibacter	0.26	0.23	2.62	0.26	85.68		Brevundimonas	0.25	0.14	1.16	0.16	89.37		Pseudoalteromo_unid_genusdaceae_unid_genus	0.25	0.15	1.3	0.17	88.17		Amylibacter	0.66	0.76	0.04	1.45	0.26	56.98		Octadecabacter	0.41	0.38	0.05	1.07	0.25	61.9		Antarctobacter
A4_267	267 x AMB				NS3a marine group	0.24	0.27	1.12	0.31	77.44		Cytophagales_unid_genus	0.25	0.19	1.88	0.22	87.11		Vermiphilaceae_unid_genus	0.24	0.18	3.36	0.21	85.46		Rickettsia	0.25	0.18	2.13	0.22	84.75		Gimesia	0.17	0.14	0.04	1.04	0.26	57.24		Cyanobacteriia_unid_genus	0.15	0.19	0.05	1.13	0.25	62.14		Pelomonas
C3_267	267 x AMB				Arcobacteraceae_unid_genus	0.24	0.24	1.44	0.27	82.44		Chlamydiales_unid_genus	0.25	0.19	1.84	0.21	88.2		Oleiphilus	0.24	0.17	2.49	0.2	86.47		SCGC AAA164-E04	0.25	0.16	1.49	0.19	86.37		SAR92 clade	0.85	0.9	0.04	1.13	0.26	57.49		Alteromonas	0.16	0.14	0.05	1.07	0.24	62.39		OM43 clade
E3_267	267 x AMB				Chlamydiales_unid_genus	0.24	0.19	1.79	0.21	85.61		Arcobacteraceae_unid_genus	0.24	0.25	1.74	0.28	83		F9P41300-M23_unid_genus	0.24	0.17	2.31	0.19	87.05		Clade III_unid_genus	0.24	0.16	1.88	0.19	85.98		Rubidimonas	0.39	0.34	0.04	1	0.26	57.75		Unknown Family_unid_genus	0.17	0.14	0.05	1.21	0.24	62.63		SM2D12_unid_genus
B2_267	267 x AMB_H				Seonamhaeicola	0.24	0.17	1.96	0.2	87.04		Wenyingzhuangia	0.24	0.24	1.15	0.27	83.28		Marinoscillum	0.24	0.17	1.7	0.19	87.25		Seonamhaeicola	0.24	0.16	1.83	0.19	86.56		Bordetella	0.14	0.17	0.04	0.98	0.26	58.01		Francisella	0.18	0.11	0.05	0.98	0.24	62.87		Pseudohongiella
B4_267	267 x AMB_H				Rhodospirillales_unid_genus	0.24	0.14	1.2	0.16	89.46		Oleibacter	0.23	0.17	1.52	0.19	89.58		C1-B045	0.23	0.17	1.69	0.2	86.07		Woeseia	0.24	0.15	1.78	0.18	87.11		Clade Ia	0.76	0.77	0.04	1.19	0.26	58.27		SM1A02	0.25	0.27	0.05	1.5	0.24	63.11		Woeseia
D4_267	267 x AMB_H				Sphingomonas	0.24	0.13	1.08	0.14	90.51		Rhodothermaceae_unid_genus	0.23	0.17	1.79	0.19	89.39		Candidatus Kaiserbacteria_unid_genus	0.23	0.17	2.5	0.2	86.66		Endozoicomonas	0.23	0.15	2.37	0.18	87.64		Margulisbacteria_unid_genus	0.37	0.31	0.04	1	0.26	58.52		Cutibacterium	0.17	0.19	0.05	1.07	0.24	63.35		NS5 marine group
F3_267	267 x AMB_H				Kapabacteriales_unid_genus	0.23	0.24	1.17	0.28	81.89		Sphingomo_unid_genusdaceae_unid_genus	0.23	0.12	1.08	0.14	92.16		Woeseia	0.23	0.17	2.9	0.2	86.86		Flavobacteriales_unid_genus	0.23	0.15	1.2	0.17	87.99		Candidatus Puniceispirillum	1.02	0.98	0.04	1.31	0.26	58.78		SCGC AAA164-E04	0.18	0.19	0.05	1.15	0.24	63.59		Balneola
B3_267	267 x ERCP_H				NS10 marine group	0.23	0.18	1.55	0.21	86.24		Brevundimonas	0.23	0.1	0.85	0.11	93.61		Filomicrobium	0.23	0.16	3.16	0.19	87.63		HIMB11	0.23	0.15	1.66	0.17	88.69		Planktotalea	0.45	0.55	0.04	1.32	0.26	59.03		Dokdonia	0.08	0.15	0.05	1.14	0.24	63.83		Flavobacterium
C4_267	267 x ERCP_H				Paraglaciecola	0.23	0.13	1.11	0.15	90.22		JGI 0000069-P22_unid_genus	0.22	0.21	1.3	0.24	86.66		Gimesia	0.23	0.16	1.77	0.19	87.82		Nisaea	0.23	0.15	1.47	0.18	87.47		Marinicella	0.2	0.2	0.04	1.05	0.26	59.29		Flavobacteriales_unid_genus	0.29	0.28	0.05	1.03	0.24	64.07		KI89A clade_unid_genus
D3_267	267 x ERCP_H				Thalassotalea	0.22	0.2	1.8	0.23	84.96		Pseudobacteriovorax	0.22	0.15	1.52	0.17	90.97		Crocinitomicaceae_unid_genus	0.22	0.15	1.74	0.18	88.18		Oleiphilus	0.23	0.18	2.07	0.21	85.38		Ekhidna	0.12	0.14	0.04	1.01	0.26	59.54		Kangiellaceae_unid_genus	0.08	0.1	0.05	1.14	0.23	64.3		Sva0996 marine group
E4_267	267 x ERCP_H				Oleibacter	0.22	0.19	1.28	0.22	85.4		Epibacterium	0.22	0.13	0.92	0.14	91.88		Chlamydiales_unid_genus	0.22	0.15	1.76	0.17	88.7		Vermiphilaceae_unid_genus	0.23	0.15	1.74	0.18	87.82		Blastopirellula	0.72	0.77	0.04	0.78	0.25	59.8		Rhizobiales_unid_genus	0.06	0.06	0.05	1.1	0.23	64.54		I3A_unid_genus
A1_270	270 x ERCP				Fabibacter	0.22	0.19	1.72	0.21	85.82		Micavibrionales_unid_genus	0.22	0.1	0.89	0.11	93.5		OM75 clade	0.22	0.15	1.75	0.17	88.53		Aurantivirga	0.22	0.14	1.73	0.17	88.86		Thiobacimonas	0.31	0.27	0.04	1.08	0.25	60.05		Rubripirellula	0.52	0.46	0.05	1.32	0.23	64.77		Oceanospirillum
A3_270	270 x ERCP				Massilia	0.22	0.12	1.1	0.14	90.65		Francisella	0.21	0.19	1.99	0.22	87.77		Thalassobaculum	0.22	0.14	1.63	0.17	89.2		Enterobacterales_unid_genus	0.22	0.15	1.66	0.17	88.34		Micavibrionales_unid_genus	0.25	0.22	0.04	1.07	0.25	60.31		Alphaproteobacteria_unid_genus	0.44	0.5	0.05	1.24	0.23	65.01		Algimonas
B1_270	270 x ERCP				Marinomonas	0.22	0.1	0.98	0.12	92.45		Seonamhaeicola	0.21	0.17	2.07	0.19	89.2		Cytophagales_unid_genus	0.22	0.14	1.52	0.16	90.18		Halobacteriovorax	0.22	0.14	1.87	0.16	89.35		Gaetbulibacter	0.16	0.18	0.04	1.02	0.25	60.56		Simkaniaceae_unid_genus	0.06	0.11	0.05	1.1	0.23	65.24		[Caedibacter] taeniospiralis group
F4_270	270 x ERCP				Rhodothermaceae_unid_genus	0.21	0.16	1.79	0.19	87.42		Clade III_unid_genus	0.21	0.15	1.71	0.17	90.64		NS10 marine group	0.22	0.13	0.83	0.15	90.49		Marinicella	0.22	0.16	2.76	0.19	86.93		Aurantivirga	0.28	0.35	0.04	1.07	0.25	60.81		Glaciecola	0.14	0.13	0.05	1	0.23	65.47		Mf105b01
A4_270	270 x AMB				053A03-B-DI-P58_unid_genus	0.21	0.16	1.62	0.18	87.97		Aureispira	0.2	0.16	1.36	0.18	90.12		Eudoraea	0.21	0.14	1.56	0.17	89.04		Marinomonas	0.22	0.1	1.01	0.12	92.63		C1-B045	0.13	0.11	0.04	0.94	0.25	61.06		Aliikangiella	0.12	0.11	0.05	1.05	0.23	65.7		UBA10353 marine group_unid_genus
C3_270	270 x AMB				Clade III_unid_genus	0.21	0.15	1.74	0.18	88.32		Marinomonas	0.2	0.14	1.19	0.16	91.3		Muriicola	0.21	0.14	1.63	0.16	89.53		Thalassobaculum	0.22	0.13	1.16	0.16	89.67		Nitrincolaceae_unid_genus	0.12	0.11	0.04	0.89	0.25	61.32		Salinimonas	0.06	0.08	0.05	0.92	0.23	65.94		Flavobacteriales_unid_genus
B2_270	270 x AMB_H				Vermiphilaceae_unid_genus	0.21	0.13	1.49	0.15	90.07		Marinicella	0.2	0.13	1.28	0.15	91.45		Massilia	0.21	0.12	1.28	0.14	91.64		Algicola	0.21	0.12	0.92	0.14	90.73		Oceanospirillum	0.08	0.05	0.04	0.82	0.25	61.57		Halobacteriovorax	0.14	0.17	0.05	1.24	0.23	66.17		NS10 marine group
B4_270	270 x AMB_H				Ralstonia	0.21	0.12	1.08	0.13	91.46		Yoonia-Loktanella	0.2	0.12	1.29	0.13	92.43		Marinibacterium	0.21	0.1	0.84	0.12	93.83		Candidatus Kaiserbacteria_unid_genus	0.21	0.15	2.15	0.17	88.52		Photobacterium	0.12	0.13	0.04	0.94	0.25	61.82		Rubidimonas	0.39	0.38	0.05	1.51	0.23	66.4		Actibacter
D4_270	270 x AMB_H				Marinicella	0.2	0.14	1.63	0.16	88.82		Temperatibacter	0.19	0.17	1.39	0.19	89.01		Bordetella	0.2	0.14	1.2	0.16	89.86		Chlamydiaceae_unid_genus	0.21	0.12	1.08	0.14	92		KI89A clade_unid_genus	0.93	0.93	0.04	1.07	0.25	62.06		Enhydrobacter	0.2	0.25	0.05	1.23	0.23	66.63		AB1_unid_genus
B3_270	270 x ERCP_H				Phaeobacter	0.2	0.11	0.99	0.12	92.21		Cyanobacteriia_unid_genus	0.19	0.15	1.27	0.17	90.3		Fibrobacteraceae_unid_genus	0.2	0.14	1.52	0.16	89.69		Filomicrobium	0.21	0.15	2.09	0.18	87.29		Babeliales_unid_genus	0.36	0.34	0.04	1.13	0.25	62.31		Maritimimonas	0.08	0.1	0.05	1.15	0.23	66.86		Candidatus Actinomarina
E4_270	270 x ERCP_H				Enhydrobacter	0.2	0.1	0.86	0.11	93.56		MD3-55	0.19	0.14	1.3	0.16	91.14		Hydrogenedensaceae_unid_genus	0.2	0.14	1.67	0.16	90.02		Hydrogenedensaceae_unid_genus	0.21	0.14	1.53	0.17	89.02		P13-46_unid_genus	0.08	0.05	0.04	0.93	0.25	62.55		Rhodothermaceae_unid_genus	0.21	0.19	0.05	1.12	0.23	67.09		C1-B045
A1_272	272 x ERCP				Staphylococcus	0.2	0.1	0.9	0.11	92.67		Woeseia	0.19	0.11	1.1	0.13	92.56		Yoonia-Loktanella	0.2	0.14	2.11	0.16	90.33		Luteolibacter	0.21	0.12	1.44	0.14	91.3		Candidatus Endoecteinascidia	0.39	0.33	0.04	1.15	0.24	62.8		EF100-94H03_unid_genus	0.07	0.14	0.04	1.16	0.23	67.32		Oleibacter
A3_272	272 x ERCP				Pseudomonas	0.2	0.09	0.85	0.1	94.7		Muriicola	0.19	0.1	1.13	0.12	93.04		Oleibacter	0.2	0.13	1.29	0.15	90.79		Unknown Family_unid_genus	0.21	0.14	2.29	0.17	89.19		Psychroserpens	0.14	0.1	0.04	0.86	0.24	63.04		Terasakiella	0.04	0.08	0.04	0.82	0.23	67.54		Exiguobacterium
B1_272	272 x ERCP				Algicola	0.2	0.08	0.73	0.09	94.98		Cephaloticoccus	0.19	0.09	0.89	0.1	94.25		Alteromo_unid_genusdaceae_unid_genus	0.2	0.11	1.22	0.13	92.18		Bordetella	0.2	0.16	1.5	0.19	86.74		EF100-94H03_unid_genus	0.07	0.07	0.04	0.95	0.24	63.28		Diplosphaera	0.53	0.6	0.04	1.41	0.23	67.77		Vampirovibrionales_unid_genus
F4_272	272 x ERCP				Yoonia-Loktanella	0.19	0.12	1.27	0.14	91.06		Aquibacter	0.18	0.18	1.11	0.2	88.61		Kordia	0.2	0.11	1.11	0.13	92.96		Croceibacter	0.2	0.12	1.34	0.14	91.45		Thalassotalea	0.22	0.27	0.04	1.26	0.24	63.53		Hyphomo_unid_genusdaceae_unid_genus	0.59	0.68	0.04	1.31	0.22	68		Temperatibacter
A2_272	272 x AMB				Woeseia	0.19	0.09	0.96	0.11	93.78		Gaetbulibacter	0.18	0.15	1.37	0.17	90.81		Croceibacter	0.19	0.13	1.47	0.15	90.64		Enhydrobacter	0.2	0.13	1.41	0.15	90.59		Clade III_unid_genus	0.21	0.21	0.04	1.02	0.24	63.77		Hydrogenedensaceae_unid_genus	0.18	0.2	0.04	1.14	0.22	68.22		Chitinophagales_unid_genus
A4_272	272 x AMB				Croceitalea	0.19	0.09	0.72	0.1	94.2		Gaiellales_unid_genus	0.18	0.13	1.22	0.14	91.74		Cyanobacteriia_unid_genus	0.19	0.13	1.57	0.15	90.94		Hyphomonas	0.2	0.13	1.6	0.15	90.28		Cytophagales_unid_genus	0.26	0.25	0.04	1.03	0.24	64.01		Hyphococcus	0.08	0.09	0.04	1	0.22	68.44		Caenarcaniphilales_unid_genus
C3_272	272 x AMB				OM75 clade	0.19	0.09	0.8	0.1	94.09		Algicola	0.18	0.07	0.7	0.08	95.84		Clade III_unid_genus	0.19	0.12	1.6	0.14	91.23		Nitrincolaceae_unid_genus	0.2	0.13	1.77	0.16	89.83		NS2b marine group	0.44	0.46	0.04	1.01	0.24	64.25		Halieaceae_unid_genus	0.35	0.49	0.04	1.39	0.22	68.66		Pseudooceanicola
B2_272	272 x AMB_H				Francisella	0.18	0.16	1.3	0.18	88.14		Cobetia	0.18	0.04	0.47	0.04	98.24		Rhodothermaceae_unid_genus	0.19	0.12	1.32	0.14	91.37		Psychroserpens	0.2	0.13	1.36	0.15	90.13		Flammeovirga	0.11	0.16	0.04	0.96	0.24	64.49		Hyphomonas	0.09	0.16	0.04	1.1	0.22	68.88		BIrii41_unid_genus
B4_272	272 x AMB_H				JGI 0000069-P22_unid_genus	0.18	0.15	1.06	0.17	88.49		Acholeplasma	0.17	0.12	1.34	0.14	92.3		Seonamhaeicola	0.19	0.12	1.86	0.14	91.51		Brevundimonas	0.19	0.1	0.94	0.12	93.23		Rhodothermaceae_unid_genus	0.21	0.23	0.04	0.94	0.24	64.73		Clade Ia	0.76	0.74	0.04	1.28	0.22	69.1		Gimesia
D4_272	272 x AMB_H				Francisellaceae_unid_genus	0.18	0.13	1.35	0.15	89.92		Endozoicomonas	0.17	0.09	0.89	0.11	93.95		Cutibacterium	0.19	0.11	1.48	0.13	92.84		Eudoraea	0.19	0.12	1.34	0.14	91.86		Lentilitoribacter	0.32	0.3	0.04	1.01	0.24	64.97		Planococcus	0.04	0.06	0.04	0.87	0.22	69.32		Marivita
F3_272	272 x AMB_H				SCGC AAA164-E04	0.18	0.12	1.22	0.14	91.33		Paraglaciecola	0.17	0.08	0.77	0.09	94.81		Legionella	0.19	0.12	1.36	0.13	92.05		Flavicella	0.19	0.13	1.23	0.15	89.98		Diplosphaera	0.53	0.56	0.04	1.08	0.24	65.21		Woeseia	0.19	0.23	0.04	1.11	0.22	69.54		P3OB-42
B3_272	272 x ERCP_H				Temperatibacter	0.18	0.12	1.23	0.14	90.78		Bordetella	0.17	0.07	0.67	0.08	95.22		Methylococcales_unid_genus	0.19	0.11	0.86	0.13	93.09		Gimesiaceae_unid_genus	0.19	0.11	1.11	0.13	92.26		Silvanigrellaceae_unid_genus	0.06	0.06	0.04	0.94	0.24	65.45		Croceibacter	0.11	0.19	0.04	1.16	0.22	69.76		Paraglaciecola
C4_272	272 x ERCP_H				HIMB11	0.18	0.11	1.18	0.12	91.84		Diplorickettsiaceae_unid_genus	0.17	0.07	0.63	0.08	95.76		PB19_unid_genus	0.19	0.11	0.93	0.13	92.45		Glaciecola	0.19	0.12	1.19	0.14	91.16		Comamo_unid_genusdaceae_unid_genus	0.12	0.12	0.04	0.9	0.24	65.68		Seonamhaeicola	0.24	0.19	0.04	1.2	0.22	69.98		Terasakiella
D3_272	272 x ERCP_H				Hydrogenedensaceae_unid_genus	0.18	0.1	1.1	0.12	92.33		SM1A02	0.17	0.06	0.7	0.07	96.41		SCGC AAA164-E04	0.19	0.09	1	0.11	94.52		Ralstonia	0.19	0.12	1.44	0.14	91.59		AEGEAN-169 marine group_unid_genus	0.94	0.88	0.04	1.38	0.24	65.92		_unid_genusnnocystaceae_unid_genus	0.06	0.1	0.04	0.94	0.22	70.19		Tenacibaculum
E4_272	272 x ERCP_H				Diplorickettsiaceae_unid_genus	0.18	0.09	0.77	0.11	93.88		Flammeovirga	0.16	0.15	1.15	0.17	90.47		HIMB11	0.18	0.12	1.56	0.14	91.78		Staphylococcus	0.19	0.1	1.14	0.11	93.92		Colwellia	0.11	0.13	0.04	0.88	0.24	66.16		Chryseobacterium	0.05	0.07	0.04	0.88	0.22	70.41		Rhodothermaceae_unid_genus
					Filomicrobium	0.18	0.1	1.07	0.11	92.56		Reichenbachiella	0.16	0.1	0.98	0.11	93.73		Haloferula	0.18	0.11	1.13	0.13	93.22		Vampirovibrionales_unid_genus	0.19	0.14	1.46	0.16	89.51		Cyanobium PCC-6307	0.69	0.65	0.04	1.36	0.24	66.39		Micavibrioceae_unid_genus	0.06	0.17	0.04	1.03	0.22	70.63		Chlamydiales_unid_genus
					Muriicola	0.18	0.1	1.05	0.11	93.23		Staphylococcus	0.16	0.08	0.82	0.09	94.72		Nitrincolaceae_unid_genus	0.18	0.11	1.37	0.13	92.32		Yoonia-Loktanella	0.19	0.1	1.19	0.12	93.46		Thalassobaculales_unid_genus	0.55	0.47	0.04	1.12	0.23	66.63		Reichenbachiella	0.15	0.13	0.04	1.07	0.22	70.85		Bordetella
					Marinimicrobia (SAR406 clade)_unid_genus	0.17	0.17	0.94	0.2	86.84		Eudoraea	0.16	0.07	0.82	0.08	95.14		Phaeobacter	0.18	0.11	1.04	0.13	93.34		Alteromonas	0.18	0.1	1.07	0.12	93.69		Seonamhaeicola	0.24	0.21	0.04	1.01	0.23	66.86		Mf105b01	0.05	0.09	0.04	1.03	0.22	71.06		Pelagicoccus
					Aquibacter	0.17	0.16	1	0.19	87.6		Ralstonia	0.16	0.07	0.68	0.08	95.3		Marinicella	0.18	0.1	1.2	0.12	94.18		Cephaloticoccus	0.18	0.11	0.98	0.13	92.39		Chlamydiales_unid_genus	0.24	0.25	0.04	0.94	0.23	67.1		Thalassobaculum	0.17	0.22	0.04	1.15	0.21	71.28		SAR116 clade_unid_genus
					Tateyamaria	0.17	0.11	1	0.13	91.59		Marinibacterium	0.16	0.05	0.58	0.06	96.8		Staphylococcus	0.18	0.09	0.99	0.11	94.84		Chlamydiales_unid_genus	0.18	0.1	1.21	0.12	92.87		Rubinisphaeraceae_unid_genus	0.09	0.05	0.04	0.91	0.23	67.33		Rubinisphaeraceae_unid_genus	0.09	0.11	0.04	1.06	0.21	71.49		028H05-P-BN-P5_unid_genus
					Candidatus Kaiserbacteria_unid_genus	0.17	0.1	0.98	0.11	93.45		Oceanibulbus	0.16	0.05	0.63	0.06	97.04		Marinomonas	0.18	0.09	0.91	0.1	95.05		Cyanobacteria_unid_genus	0.18	0.12	1.21	0.14	90.88		Flavobacterium	0.04	0.09	0.04	0.72	0.23	67.56		Oceanospirillum	0.08	0.1	0.04	0.88	0.21	71.7		Candidatus Kaiserbacteria_unid_genus
					Eudoraea	0.17	0.1	1.07	0.11	93.34		Lutimonas	0.15	0.11	1.09	0.12	92.92		Enterobacterales_unid_genus	0.17	0.12	1.27	0.14	91.92		Fabibacter	0.18	0.11	1.18	0.12	92.51		Candidatus Kaiserbacteria_unid_genus	0.17	0.15	0.04	0.87	0.23	67.79		LWQ8_unid_genus	0.05	0.06	0.04	0.95	0.21	71.92		Alphaproteobacteria_unid_genus
					Unknown Family_unid_genus	0.17	0.09	1.04	0.11	93.99		Aliikangiella	0.15	0.08	0.94	0.1	94.44		Bradymonadales_unid_genus	0.17	0.11	1.29	0.13	92.58		Kordia	0.18	0.1	1.02	0.12	92.75		Fokiniaceae_unid_genus	0.06	0.06	0.04	0.9	0.23	68.03		Fibrobacteraceae_unid_genus	0.14	0.2	0.04	1.04	0.21	72.13		LWQ8_unid_genus
					Bradymonadales_unid_genus	0.17	0.08	0.82	0.09	95.07		Francisellaceae_unid_genus	0.15	0.09	0.98	0.1	94.15		Bdellovibrio	0.17	0.1	1.03	0.12	93.95		Maritimimonas	0.18	0.1	0.95	0.12	93.34		CL500-3	0.64	0.68	0.04	1	0.23	68.26		P3OB-42	0.04	0.09	0.04	1.02	0.21	72.34		Eudoraea
					F9P41300-M23_unid_genus	0.17	0.08	0.69	0.09	95.62		Psychrosphaera	0.15	0.09	0.83	0.1	94.35		Candidatus Uhrbacteria_unid_genus	0.17	0.11	1.22	0.12	93.59		Marivita	0.18	0.12	1.13	0.14	91.02		Methylotenera	0.15	0	0.04	0.43	0.23	68.49		HIMB11	0.18	0.18	0.04	1.18	0.21	72.55		Pseudoalteromonas
					Gimesia	0.17	0.08	0.74	0.09	95.7		SCGC AAA164-E04	0.15	0.09	0.91	0.1	94.05		Halobacteriovorax	0.17	0.1	1.42	0.12	94.07		Massilia	0.18	0.08	0.81	0.09	95.13		Oleispira	0.08	0.12	0.04	0.82	0.23	68.72		ABY1_unid_genus	0.05	0.04	0.04	0.77	0.21	72.76		HIMB11
					SM2D12_unid_genus	0.17	0.08	0.54	0.09	95.53		Alteromonas	0.15	0.07	0.79	0.08	95.69		Micavibrioceae_unid_genus	0.17	0.1	1.08	0.12	93.71		Nitriliruptoraceae_unid_genus	0.18	0.1	1.11	0.12	93.11		Oleiphilus	0.26	0.32	0.04	1.18	0.23	68.95		Aurantivirga	0.28	0.28	0.04	0.92	0.21	72.97		Clade III_unid_genus
					Thalassobaculum	0.17	0.08	0.7	0.09	95.44		Glaciecola	0.15	0.07	0.71	0.08	95.61		Endozoicomonas	0.17	0.09	1.09	0.11	94.73		Puniceicoccaceae_unid_genus	0.18	0.12	1.35	0.14	91.73		Magnetospira	0.32	0.27	0.04	0.99	0.23	69.17		F9P41300-M23_unid_genus	0.17	0.24	0.04	1.18	0.21	73.18		Yoonia-Loktanella
					Cutibacterium	0.17	0.07	0.74	0.08	95.95		Candidatus Kaiserbacteria_unid_genus	0.15	0.07	0.78	0.07	95.99		Pseudobacteriovorax	0.17	0.09	1.1	0.11	94.62		Vicingus	0.18	0.11	1.53	0.13	92.13		Verruc-01	0.06	0.05	0.04	0.89	0.23	69.4		Candidatus Megaira	0.36	0.39	0.04	1.2	0.21	73.39		Bradymonadales_unid_genus
					Brevundimonas	0.17	0.06	0.67	0.07	96.69		Haloferula	0.15	0.06	0.74	0.07	96.55		Fabibacter	0.17	0.09	1.04	0.1	95.36		Bdellovibrio	0.17	0.09	0.81	0.1	94.24		F9P41300-M23_unid_genus	0.17	0.11	0.04	0.84	0.23	69.63		Erythrobacter	0.37	0.27	0.04	1.4	0.21	73.6		ML602J-51
					Gaetbulibacter	0.16	0.13	1.15	0.15	90.36		Rhodospirillales_unid_genus	0.15	0.06	0.75	0.07	96.2		Nitriliruptoraceae_unid_genus	0.17	0.09	1.07	0.1	95.25		Gracilibacteria_unid_genus	0.17	0.09	0.86	0.1	94.55		Cellvibrio_unid_genusceae_unid_genus	0.14	0.13	0.03	0.9	0.23	69.86		Candidatus Amoebophilus	0.06	0.06	0.04	0.93	0.21	73.81		Cm1-21
					Alteromonas	0.16	0.08	0.9	0.1	94.89		Vermiphilaceae_unid_genus	0.15	0.06	0.73	0.07	96.34		FukuN18 freshwater group	0.16	0.12	1.1	0.14	91.08		Hellea	0.17	0.06	0.81	0.07	96.7		Holosporaceae_unid_genus	0.06	0.07	0.03	0.87	0.23	70.08		Nitrincolaceae_unid_genus	0.12	0.18	0.04	1.05	0.21	74.02		Hydrogenedensaceae_unid_genus
					MD3-55	0.15	0.14	1.3	0.16	88.98		Massilia	0.15	0.05	0.62	0.06	96.86		Marivita	0.16	0.11	1.3	0.13	92.71		NS10 marine group	0.17	0.1	0.86	0.11	93.81		Diplorickettsiaceae_unid_genus	0.18	0.17	0.03	0.9	0.23	70.31		Algimonas	0.04	0.08	0.04	0.95	0.21	74.23		Arenicella
					Cyanobacteriia_unid_genus	0.15	0.11	1.05	0.13	91.72		Enhydrobacter	0.15	0.05	0.55	0.05	97.32		Candidatus Jidaibacter_unid_genus	0.16	0.11	1.38	0.12	93.47		SAR11 clade_unid_genus	0.17	0.1	1.06	0.12	93.58		Algivirga	0.06	0.08	0.03	0.79	0.22	70.53		Candidatus Uhrbacteria_unid_genus	0.12	0.17	0.04	1.04	0.21	74.43		Escherichia-Shigella
					Lutimonas	0.15	0.11	1.11	0.12	92.09		Ekhidna	0.14	0.11	1.07	0.12	92.8		Hyphomonas	0.16	0.1	1.19	0.11	94.3		C1-B045	0.16	0.09	0.92	0.1	94.34		Salinimonas	0.06	0.09	0.03	0.61	0.22	70.76		ML602J-51	0.99	1.08	0.04	1.09	0.21	74.64		Ilumatobacteraceae_unid_genus
					Acholeplasma	0.15	0.1	1	0.11	92.9		Phaeobacter	0.14	0.07	0.78	0.08	95.46		Paraglaciecola	0.16	0.09	1.08	0.11	94.41		Candidatus Berkiella	0.16	0.09	0.98	0.11	94.03		Thalassobaculum	0.17	0.12	0.03	0.87	0.22	70.98		Aureispira	0.13	0.11	0.04	1.04	0.21	74.85		Fibrobacteraceae_unid_genus
					Reichenbachiella	0.15	0.1	1.04	0.11	93.01		Unknown Family_unid_genus	0.14	0.07	0.84	0.08	95.06		Lutimonas	0.16	0.09	1.05	0.1	95.46		Cutibacterium	0.16	0.06	0.75	0.08	96.47		Lutibacter	0.07	0.05	0.03	0.87	0.22	71.2		B2706-C7	0.13	0.06	0.04	1.08	0.21	75.05		Salinicola
					Kordia	0.15	0.07	0.8	0.08	96.11		Gimesia	0.14	0.06	0.7	0.07	96.61		Cobetia	0.16	0.04	0.53	0.05	98.16		Oleibacter	0.16	0.09	1.11	0.11	94.14		ML602J-51	0.99	0.97	0.03	1.18	0.22	71.42		Candidatus Aquiluna	1	1.04	0.04	1.15	0.21	75.26		Rubripirellula
					Rickettsia	0.15	0.06	0.54	0.07	96.41		Hydrogenedensaceae_unid_genus	0.14	0.06	0.79	0.07	96.06		Phycisphaera	0.15	0.09	0.96	0.11	94.94		Phycisphaera	0.16	0.07	0.66	0.09	95.67		Rhodopirellula	0.04	0.07	0.03	0.88	0.22	71.64		Candidatus Jidaibacter_unid_genus	0.08	0.16	0.04	1.05	0.2	75.46		FukuN18 freshwater group
					Methylotenera	0.15	0.05	0.38	0.06	97.07		Croceitalea	0.14	0.05	0.64	0.06	96.98		Thalassotalea	0.15	0.08	1.06	0.1	95.75		Sphingorhabdus	0.16	0.09	0.98	0.1	94.65		Octadecabacter	0.41	0.49	0.03	1.03	0.22	71.87		Candidatus Puniceispirillum	1.02	0.99	0.04	1.32	0.2	75.67		SAR11 clade_unid_genus
					Pseudobacteriovorax	0.14	0.14	1.25	0.15	89.77		Kordia	0.14	0.05	0.65	0.06	97.15		Chlamydiaceae_unid_genus	0.15	0.07	0.94	0.09	96.2		Absconditabacteriales (SR1)_unid_genus	0.15	0.08	0.86	0.09	95.31		Alphaproteobacteria_unid_genus	0.44	0.4	0.03	1.03	0.22	72.09		P13-46_unid_genus	0.08	0.09	0.04	1.07	0.2	75.87		Glaciecola
					Cellvibrio_unid_genusceae_unid_genus	0.14	0.09	0.82	0.1	94.3		Marivita	0.14	0.05	0.65	0.06	96.92		Dokdonia	0.15	0.08	0.89	0.09	96.12		Crocinitomicaceae_unid_genus	0.15	0.1	1.01	0.12	92.99		_unid_genusnnocystaceae_unid_genus	0.06	0.07	0.03	0.75	0.22	72.31		Caenarcaniphilales_unid_genus	0.04	0.12	0.04	1.02	0.2	76.07		Micavibrioceae_unid_genus
					Glaciecola	0.14	0.08	0.87	0.09	95.26		Colwellia	0.13	0.1	0.81	0.12	93.39		Alteromonas	0.14	0.09	1.03	0.1	95.55		Hyphococcus	0.15	0.09	0.88	0.1	94.45		Sericytochromatia_unid_genus	0.13	0.13	0.03	0.8	0.22	72.53		Clade II_unid_genus	0.51	0.5	0.04	1.34	0.2	76.28		Fabibacter
					Bordetella	0.14	0.07	0.7	0.08	96.19		Sericytochromatia_unid_genus	0.13	0.1	0.98	0.12	93.27		Cellvibrio_unid_genusceae_unid_genus	0.14	0.09	0.86	0.1	95.15		NS7 marine group_unid_genus	0.15	0.09	0.79	0.1	94.75		Marinagarivorans	0.06	0.08	0.03	0.81	0.22	72.75		OM75 clade	0.19	0.22	0.04	1.38	0.2	76.48		Croceitalea
					Fibrobacteraceae_unid_genus	0.14	0.06	0.58	0.07	96.55		Photobacterium	0.13	0.07	0.71	0.08	94.98		EF100-94H03_unid_genus	0.14	0.08	1.1	0.1	95.85		Pseudomonas	0.15	0.05	0.66	0.06	97.35		Sandaraci_unid_genusceae_unid_genus	0.07	0.06	0.03	0.87	0.22	72.96		SM2D12_unid_genus	0.17	0.3	0.04	1.2	0.2	76.68		Aurantivirga
					Halobacteriovorax	0.14	0.06	0.7	0.07	96.76		Cellvibrio_unid_genusceae_unid_genus	0.13	0.07	0.7	0.07	95.91		Gammaproteobacteriav	0.14	0.09	1.1	0.1	95.65		Agarilytica	0.14	0.08	0.59	0.1	94.84		MD3-55	0.15	0.19	0.03	0.94	0.22	73.18		Bdellovibrio	0.1	0.17	0.04	1	0.2	76.88		Thalassobius
					Psychroserpens	0.14	0.05	0.59	0.06	97.13		Halobacteriovorax	0.13	0.06	0.69	0.06	96.68		Terasakiellaceae_unid_genus	0.14	0.07	1.05	0.08	96.37		Caenarcaniphilales_unid_genus	0.14	0.08	0.93	0.09	95.22		[Caedibacter] taeniospiralis group	0.03	0.07	0.03	0.85	0.22	73.4		Crocinitomicaceae_unid_genus	0.37	0.22	0.04	1.02	0.2	77.08		Clade II_unid_genus
					Aureispira	0.13	0.12	0.94	0.14	90.92		Filomicrobium	0.13	0.04	0.61	0.05	97.79		Unknown Family_unid_genus	0.14	0.07	0.81	0.08	96.45		Cellvibrio_unid_genusceae_unid_genus	0.14	0.07	0.67	0.09	95.76		Planctomicrobium	0.08	0.05	0.03	0.87	0.22	73.61		Croceitalea	0.19	0.25	0.04	1.13	0.2	77.28		Vermiphilaceae_unid_genus
					Sericytochromatia_unid_genus	0.13	0.12	1.06	0.14	91.19		Gracilibacteria_unid_genus	0.13	0.04	0.38	0.05	97.93		Francisellaceae_unid_genus	0.14	0.06	0.63	0.07	97.17		NRL2_unid_genus	0.14	0.07	0.84	0.08	96.09		Fulvivirga	0.04	0.05	0.03	0.82	0.21	73.83		Planktotalea	0.45	0.47	0.04	1.19	0.2	77.47		Planktotalea
					Gaiellales_unid_genus	0.13	0.1	0.97	0.11	93.67		Oleispira	0.12	0.11	0.68	0.12	92.68		Lentibacter	0.14	0.05	0.61	0.06	97.59		Pseudohaliea	0.14	0.07	0.88	0.08	95.84		Candidatus Aquiluna	1	0.98	0.03	1.2	0.21	74.04		Peredibacter	0.44	0.43	0.04	1.41	0.2	77.67		Crocinitomix
					B2706-C7	0.13	0.09	0.92	0.1	94.4		Neiella	0.12	0.1	0.79	0.11	93.84		Glaciecola	0.13	0.08	0.8	0.09	96.03		Rhodothermaceae_unid_genus	0.14	0.08	0.89	0.1	94.94		B2M28_unid_genus	0.08	0.11	0.03	0.81	0.21	74.25		Chlamydiales_unid_genus	0.24	0.22	0.04	0.98	0.19	77.87		Comamo_unid_genusdaceae_unid_genus
					Cephaloticoccus	0.13	0.07	0.75	0.08	95.87		Comamo_unid_genusdaceae_unid_genus	0.12	0.08	0.79	0.1	94.54		Acholeplasma	0.13	0.07	0.81	0.08	96.61		Rubinisphaeraceae_unid_genus	0.14	0.07	0.83	0.08	96.25		Ilumatobacteraceae_unid_genus	0.75	0.7	0.03	1.23	0.21	74.46		Clade III_unid_genus	0.21	0.19	0.04	1.19	0.19	78.06		PS1 clade_unid_genus
					Puniceicoccaceae_unid_genus	0.13	0.06	0.74	0.07	96.62		Legionella	0.12	0.07	0.68	0.08	95.54		Gaiellales_unid_genus	0.13	0.07	0.84	0.08	96.68		Ruegeria	0.14	0.03	0.36	0.04	98.74		Francisella	0.18	0.21	0.03	0.93	0.21	74.67		Agarilytica	0.08	0.09	0.04	0.65	0.19	78.25		SM1A02
					C1-B045	0.13	0.05	0.54	0.06	97.24		Bradymonadales_unid_genus	0.12	0.04	0.62	0.05	97.73		Reichenbachiella	0.13	0.07	0.9	0.08	96.29		Terasakiellaceae_unid_genus	0.14	0.07	0.9	0.08	95.92		Croceitalea	0.19	0.14	0.03	0.82	0.21	74.88		Marinicella	0.2	0.18	0.04	1.07	0.19	78.44		Peredibacter
					Gimesiaceae_unid_genus	0.13	0.05	0.66	0.06	97.19		OM75 clade	0.12	0.05	0.61	0.05	97.53		Psychroserpens	0.13	0.06	0.81	0.07	96.76		Actibacter	0.13	0.06	0.83	0.07	96.91		Terasakiellaceae_unid_genus	0.09	0.08	0.03	0.83	0.21	75.09		Photobacterium	0.12	0.1	0.04	0.87	0.19	78.64		AEGEAN-169 marine group_unid_genus
					Nisaea	0.13	0.05	0.58	0.06	96.95		Pseudohaliea	0.12	0.05	0.61	0.05	97.37		Ketobacter	0.13	0.06	0.63	0.06	97.24		Candidatus Jidaibacter_unid_genus	0.13	0.08	0.91	0.09	95.04		Peredibacter	0.44	0.42	0.03	1.1	0.21	75.3		BIrii41_unid_genus	0.05	0.08	0.04	0.96	0.19	78.83		Maricaulis
					Haloferula	0.13	0.04	0.53	0.05	97.56		Rickettsia	0.12	0.05	0.47	0.05	97.63		Ralstonia	0.13	0.05	0.61	0.05	97.7		EF100-94H03_unid_genus	0.13	0.07	0.88	0.08	96.01		Arenicella	0.45	0.43	0.03	0.87	0.21	75.51		Pseudohaliea	0.1	0.12	0.04	0.94	0.19	79.02		Rubidimonas
					Comamo_unid_genusdaceae_unid_genus	0.12	0.11	0.95	0.12	91.97		Croceibacter	0.12	0.04	0.45	0.04	98.07		Nisaea	0.12	0.08	1.03	0.09	95.94		Francisellaceae_unid_genus	0.13	0.07	0.83	0.08	96.17		Clade II_unid_genus	0.51	0.51	0.03	1.37	0.21	75.71		Oligoflexaceae_unid_genus	0.42	0.4	0.04	1.3	0.19	79.2		Filomicrobium
					Ekhidna	0.12	0.1	1.04	0.11	93.12		SM2D12_unid_genus	0.12	0.04	0.45	0.04	98.19		Pseudohaliea	0.12	0.07	0.9	0.08	96.53		Kangiellaceae_unid_genus	0.13	0.06	0.75	0.08	96.55		NS3a marine group	0.24	0.31	0.03	0.97	0.2	75.92		Actibacter	0.09	0.1	0.04	0.96	0.19	79.39		Marinoscillum
					Psychrosphaera	0.12	0.08	0.85	0.09	95.17		Thalassobaculum	0.12	0.04	0.5	0.04	98.28		Caenarcaniphilales_unid_genus	0.12	0.06	0.81	0.07	97.1		Methylotenera	0.13	0.06	0.63	0.07	96.84		BD1-7 clade	0.6	0.58	0.03	1	0.2	76.12		Pelomonas	0.05	0.07	0.04	0.86	0.19	79.58		Diplorickettsiaceae_unid_genus
					Aliikangiella	0.12	0.07	0.84	0.08	96.03		Phaeocystidibacter	0.11	0.1	0.93	0.12	93.15		Profundimonas	0.12	0.06	0.71	0.07	96.97		Oceanibulbus	0.13	0.05	0.74	0.06	97.4		Kordiimonadales_unid_genus	0.45	0.53	0.03	1.1	0.2	76.32		Granulosicoccales_unid_genus	0.04	0.07	0.04	0.86	0.19	79.77		Rhodopirellula
					Marivita	0.12	0.07	0.72	0.08	96.34		B2M28_unid_genus	0.11	0.08	0.82	0.09	94.9		Vampirovibrionales_unid_genus	0.12	0.06	0.79	0.07	96.9		Reichenbachiella	0.13	0.06	0.71	0.07	96.77		Pseudahrensia	0.32	0.32	0.03	0.86	0.2	76.52		Stenotrophomonas	0.03	0.06	0.04	0.76	0.19	79.96		Candidatus Aquiluna
					Photobacterium	0.12	0.07	0.81	0.08	95.79		Actibacter	0.11	0.05	0.67	0.06	96.74		Puniceicoccaceae_unid_genus	0.12	0.05	0.65	0.06	97.54		Rhizobiales_unid_genus	0.13	0.06	0.88	0.07	96.62		Maricaulis	0.35	0.37	0.03	1.06	0.2	76.72		Lutibacter	0.07	0.01	0.04	0.94	0.19	80.15		RS62 marine group
					Candidatus Uhrbacteria_unid_genus	0.12	0.05	0.53	0.05	97.36		HIMB11	0.11	0.05	0.69	0.06	97.21		Francisella	0.11	0.06	0.81	0.07	97.04		Simkaniaceae_unid_genus	0.13	0.08	0.9	0.09	95.4		Marimicrobium	0.05	0.06	0.03	0.78	0.2	76.92		Ketobacter	0.05	0.13	0.04	0.87	0.19	80.33		Jannaschia
					Nitrincolaceae_unid_genus	0.12	0.04	0.55	0.05	97.66		Nitrincolaceae_unid_genus	0.11	0.04	0.57	0.05	97.88		Psychrosphaera	0.11	0.06	0.69	0.07	96.83		A4b_unid_genus	0.12	0.06	0.6	0.07	97.04		Nitriliruptoraceae_unid_genus	0.27	0.28	0.03	1.04	0.2	77.12		Marinoscillum	0.31	0.24	0.04	0.99	0.19	80.52		Crocinitomicaceae_unid_genus
					SAR11 clade_unid_genus	0.12	0.05	0.6	0.05	97.41		Pseudomonas	0.11	0.05	0.57	0.05	97.58		Aureispira	0.11	0.05	0.73	0.06	97.48		Antarctobacter	0.12	0.08	0.79	0.09	95.49		Oceaniserpentilla	0.04	0.06	0.03	0.68	0.2	77.32		Eudoraea	0.17	0.21	0.04	0.92	0.18	80.7		Litoricola
					Flammeovirga	0.11	0.1	0.96	0.11	92.79		Chlamydiaceae_unid_genus	0.11	0.04	0.5	0.04	98.15		Gaetbulibacter	0.11	0.06	0.77	0.06	97.3		Candidatus Amoebophilus	0.12	0.08	0.82	0.09	95.58		Fabibacter	0.22	0.26	0.03	0.9	0.2	77.52		Rickettsia	0.15	0.28	0.04	0.86	0.18	80.89		Proteobacteria_unid_genus
					Colwellia	0.11	0.09	0.7	0.1	94.5		F9P41300-M23_unid_genus	0.11	0.03	0.47	0.04	98.48		SAR11 clade_unid_genus	0.11	0.05	0.68	0.06	97.36		Cyanobacteriia_unid_genus	0.12	0.05	0.67	0.06	97.23		Patescibacteria_unid_genus	0.05	0.05	0.03	0.81	0.2	77.72		Babeliales_unid_genus	0.36	0.35	0.04	1.37	0.18	81.07		Candidatus Megaira
					Croceibacter	0.11	0.04	0.48	0.05	97.85		Fibrobacteraceae_unid_genus	0.11	0.04	0.52	0.04	98.11		Aliikangiella	0.11	0.04	0.61	0.05	98.01		Dokdonia	0.12	0.05	0.67	0.06	97.29		Phycisphaera	0.07	0.07	0.03	0.75	0.2	77.92		Pseudomonadales_unid_genus	0.3	0.35	0.04	0.95	0.18	81.25		Hyphomo_unid_genusdaceae_unid_genus
					Oceanibulbus	0.11	0.04	0.52	0.05	97.75		C1-B045	0.11	0.03	0.42	0.03	98.77		Gimesiaceae_unid_genus	0.11	0.04	0.65	0.05	97.81		Lutimonas	0.12	0.06	0.91	0.08	96.4		Proteobacteria_unid_genus	0.46	0.45	0.03	1.12	0.2	78.12		Marinimicrobia (SAR406 clade)_unid_genus	0.17	0.09	0.04	0.86	0.18	81.43		Ekhidna
					Cobetia	0.11	0.03	0.43	0.03	98.75		Saprospira	0.1	0.07	0.83	0.08	95.38		Oceanibulbus	0.11	0.04	0.61	0.05	97.91		Oceanococcus	0.12	0.06	0.71	0.08	96.32		Caulobacter	0.05	0.04	0.03	0.74	0.2	78.31		Alkanindiges	0.03	0.06	0.04	0.79	0.18	81.61		B2706-C7
					Antarctobacter	0.1	0.06	0.67	0.06	96.82		Kangiellaceae_unid_genus	0.1	0.04	0.52	0.04	98.32		Rubinisphaeraceae_unid_genus	0.11	0.05	0.65	0.05	97.76		Planctomicrobium	0.12	0.05	0.68	0.06	97.46		Deinococcus	0.01	0.08	0.03	0.64	0.2	78.51		Yoonia-Loktanella	0.19	0.2	0.04	1.17	0.18	81.79		B2M28_unid_genus
					Vampirovibrionales_unid_genus	0.1	0.04	0.55	0.05	97.51		Candidatus Jidaibacter_unid_genus	0.1	0.03	0.39	0.03	98.58		Simkaniaceae_unid_genus	0.11	0.04	0.57	0.05	98.25		Acholeplasma	0.11	0.03	0.6	0.04	98.43		Nereida	0.06	0.07	0.03	0.59	0.2	78.71		TM7a	0.03	0.08	0.04	0.85	0.18	81.98		Cedecea
					Bdellovibrio	0.1	0.04	0.43	0.04	98.11		Cutibacterium	0.1	0.03	0.45	0.03	98.68		Pseudomonas	0.11	0.04	0.53	0.04	98.43		Escherichia-Shigella	0.11	0.02	0.31	0.02	99.52		Gracilibacteria_unid_genus	0.09	0.13	0.03	0.64	0.2	78.9		OM182 clade_unid_genus	0.73	0.61	0.04	1.59	0.18	82.16		BD1-7 clade
					Chlamydiaceae_unid_genus	0.1	0.03	0.45	0.04	98.37		Hyphomonas	0.1	0.03	0.47	0.03	98.55		Kangiellaceae_unid_genus	0.1	0.05	0.69	0.06	97.65		Gammaproteobacteriav	0.11	0.06	0.8	0.07	96.98		Neiella	0.09	0.12	0.03	0.8	0.19	79.1		Candidatus Endoecteinascidia	0.39	0.45	0.04	1.47	0.18	82.33		Vibrio
					Pseudohaliea	0.1	0.03	0.5	0.04	98.4		Psychroserpens	0.1	0.02	0.42	0.03	98.86		Actibacter	0.1	0.04	0.65	0.05	98.11		Granulosicoccales_unid_genus	0.11	0.04	0.55	0.04	98.31		Anderseniella	0.34	0.33	0.03	0.83	0.19	79.29		028H05-P-BN-P5_unid_genus	0.04	0.06	0.03	0.95	0.18	82.51		PB19_unid_genus
					Neiella	0.09	0.09	0.77	0.1	94.6		Verticiella	0.09	0.06	0.79	0.07	96.13		JGI 0000069-P22_unid_genus	0.1	0.04	0.61	0.05	98.2		Lentibacter	0.11	0.04	0.56	0.05	98.08		Dokdonia	0.08	0.07	0.03	0.7	0.19	79.48		Gaetbulibacter	0.16	0.11	0.03	0.96	0.18	82.69		Verruc-01
					Wenyingzhuangia	0.09	0.08	0.65	0.09	95.35		B2706-C7	0.09	0.04	0.54	0.05	97.98		Photobacterium	0.1	0.04	0.61	0.05	97.86		Mf105b01	0.11	0.05	0.71	0.05	97.57		AB1_unid_genus	0.39	0.4	0.03	1.13	0.19	79.67		AB1_unid_genus	0.39	0.33	0.03	1.16	0.17	82.86		Robiginitalea
					Actibacter	0.09	0.05	0.62	0.06	97.3		Flavobacterium	0.09	0.04	0.5	0.04	98.02		_unid_genusnnocystaceae_unid_genus	0.1	0.03	0.5	0.04	98.74		PB19_unid_genus	0.11	0.04	0.59	0.05	97.68		Absconditabacteriales (SR1)_unid_genus	0.3	0.33	0.03	1.09	0.19	79.87		Ilumatobacteraceae_unid_genus	0.75	0.83	0.03	1.44	0.17	83.04		Erythrobacter
					Cyanobacteria_unid_genus	0.09	0.03	0.46	0.04	98.22		Candidatus Uhrbacteria_unid_genus	0.09	0.03	0.46	0.03	98.65		Maritimimonas	0.1	0.04	0.49	0.04	98.47		Ponticaulis	0.11	0.05	0.65	0.06	97.17		Paracaedibacteraceae_unid_genus	0.06	0.04	0.03	0.74	0.19	80.06		Pseudoalteromonas	0.36	0.28	0.03	0.79	0.17	83.21		AT-s3-44_unid_genus
					Gammaproteobacteriav	0.09	0.04	0.53	0.04	98.07		I3A_unid_genus	0.09	0.03	0.48	0.03	98.62		Oceanospirillum	0.1	0.03	0.5	0.04	98.59		Gaetbulibacter	0.1	0.04	0.6	0.05	97.93		Pelomonas	0.05	0.05	0.03	0.7	0.19	80.25		Gimesia	0.17	0.23	0.03	1.18	0.17	83.38		Luteolibacter
					Gracilibacteria_unid_genus	0.09	0.03	0.41	0.04	98.33		Micavibrioceae_unid_genus	0.09	0.03	0.42	0.03	98.8		Oceanococcus	0.09	0.05	0.65	0.06	97.42		Micavibrioceae_unid_genus	0.1	0.05	0.63	0.05	97.63		Pseudomonadales_unid_genus	0.3	0.34	0.03	0.85	0.19	80.44		Pseudooceanicola	0.02	0.08	0.03	0.89	0.17	83.56		OM182 clade_unid_genus
					NRL2_unid_genus	0.09	0.04	0.5	0.04	97.98		Salinimonas	0.09	0.01	0.26	0.01	99.6		P3OB-42	0.09	0.04	0.61	0.05	97.96		P3OB-42	0.1	0.04	0.56	0.04	98.35		Aquibacter	0.17	0.18	0.03	0.75	0.19	80.63		Cytophagales_unid_genus	0.26	0.22	0.03	0.96	0.17	83.73		Bacillus
					Terasakiellaceae_unid_genus	0.09	0.04	0.54	0.04	98.02		Algivirga	0.08	0.05	0.59	0.06	97.1		Agarilytica	0.09	0.04	0.4	0.04	98.34		Thalassotalea	0.1	0.04	0.62	0.05	97.88		Oligoflexaceae_unid_genus	0.42	0.41	0.03	1.26	0.19	80.81		Algibacter	0.58	0.42	0.03	1.11	0.17	83.9		Francisella
					Candidatus Berkiella	0.09	0.03	0.42	0.03	98.54		BD2-11 terrestrial group_unid_genus	0.08	0.04	0.59	0.05	97.68		Hyphococcus	0.09	0.03	0.45	0.04	98.81		_unid_genusnnocystaceae_unid_genus	0.09	0.04	0.45	0.05	98.17		Defluviicoccales_unid_genus	0.43	0.47	0.03	1.07	0.19	81		JGI 0000069-P22_unid_genus	0.18	0.1	0.03	0.93	0.17	84.07		Luminiphilus
					Hyphomonas	0.09	0.03	0.44	0.03	98.6		Marinagarivorans	0.08	0.05	0.58	0.05	97.42		Marinimicrobia (SAR406 clade)_unid_genus	0.09	0.03	0.57	0.04	98.55		Aliikangiella	0.09	0.04	0.6	0.05	97.98		Magnetospiraceae_unid_genus	0.79	0.76	0.03	1.14	0.18	81.18		Filomicrobium	0.18	0.23	0.03	0.95	0.17	84.24		Haliea
					Rubinisphaeraceae_unid_genus	0.09	0.03	0.49	0.03	98.47		SAR11 clade_unid_genus	0.08	0.02	0.4	0.03	98.83		Sphingorhabdus	0.09	0.03	0.53	0.04	98.63		AT-s3-44_unid_genus	0.09	0.05	0.6	0.06	97.52		Saccharimonadales_unid_genus	0.43	0.47	0.03	0.91	0.18	81.37		Arenicella	0.45	0.54	0.03	1.22	0.17	84.41		Rickettsia
					Phaeocystidibacter	0.08	0.08	0.73	0.1	94.79		Chryseobacterium	0.08	0.02	0.35	0.02	99.19		Candidatus Berkiella	0.09	0.02	0.42	0.03	99.14		B2706-C7	0.09	0.05	0.7	0.06	97.11		Thalassobius	0.5	0.55	0.03	0.94	0.18	81.55		MD3-55	0.15	0.07	0.03	0.88	0.17	84.58		Rickettsiaceae_unid_genus
					Oleispira	0.08	0.06	0.54	0.07	96.48		Deinococcus	0.08	0.02	0.34	0.02	99.23		Mf105b01	0.09	0.02	0.46	0.03	99.03		Francisella	0.09	0.02	0.37	0.02	99.47		Antarctobacter	0.1	0.07	0.03	0.73	0.18	81.73		C1-B045	0.13	0.23	0.03	0.94	0.17	84.75		Oleiphilus
					B2M28_unid_genus	0.08	0.05	0.59	0.06	97.01		Puniceicoccaceae_unid_genus	0.08	0.02	0.33	0.02	99.27		P13-46_unid_genus	0.09	0.02	0.46	0.03	99		FukuN18 freshwater group	0.09	0.03	0.5	0.04	98.71		Nisaea	0.13	0.07	0.03	0.73	0.18	81.92		Magnetospiraceae_unid_genus	0.79	0.88	0.03	1.51	0.17	84.91		Sulfitobacter
					Oceanospirillum	0.08	0.04	0.58	0.05	97.8		Simkaniaceae_unid_genus	0.08	0.02	0.36	0.02	99.15		AT-s3-44_unid_genus	0.08	0.04	0.57	0.05	98.3		Ketobacter	0.09	0.04	0.57	0.05	97.83		Robiginitalea	0.31	0.31	0.03	0.93	0.18	82.1		Antarctobacter	0.1	0.07	0.03	0.81	0.17	85.08		Candidatus Puniceispirillum
					Kangiellaceae_unid_genus	0.08	0.03	0.5	0.04	98.3		Terasakiellaceae_unid_genus	0.08	0.02	0.41	0.02	99.06		TM7a	0.08	0.04	0.57	0.05	98.06		Latescibacterota_unid_genus	0.09	0.04	0.57	0.05	98.26		Rickettsiaceae_unid_genus	0.49	0.5	0.03	0.89	0.18	82.28		Candidatus Kaiserbacteria_unid_genus	0.17	0.23	0.03	0.98	0.16	85.24		Oligoflexaceae_unid_genus
					Agarilytica	0.08	0.03	0.3	0.03	98.44		Nereida	0.07	0.06	0.49	0.07	96.27		BIrii41_unid_genus	0.08	0.03	0.54	0.04	98.67		Pelomonas	0.09	0.03	0.53	0.03	98.85		Jannaschia	0.05	0.05	0.03	0.79	0.18	82.46		UBA10353 marine group_unid_genus	0.33	0.28	0.03	0.91	0.16	85.41		Winogradskyella
					Candidatus Jidaibacter_unid_genus	0.08	0.03	0.4	0.03	98.57		Holosporaceae_unid_genus	0.07	0.04	0.59	0.05	97.83		Algimonas	0.08	0.03	0.41	0.03	98.97		Photobacterium	0.09	0.04	0.6	0.05	97.73		Chryseobacterium	0.05	0.08	0.03	0.65	0.18	82.64		Marinagarivorans	0.06	0.07	0.03	0.77	0.16	85.57		Oceanococcus
					Hyphococcus	0.08	0.03	0.38	0.03	98.66		[Caedibacter] taeniospiralis group	0.07	0.02	0.33	0.02	99.38		Planctomicrobium	0.08	0.02	0.38	0.02	99.35		Silvanigrellaceae_unid_genus	0.09	0.03	0.48	0.03	98.91		Flavobacteriales_unid_genus	0.29	0.34	0.03	0.82	0.18	82.82		Delftia	0.02	0.06	0.03	0.56	0.16	85.73		Rhizobiales_unid_genus
					Maritimimonas	0.08	0.03	0.41	0.03	98.72		_unid_genusnnocystaceae_unid_genus	0.07	0.01	0.3	0.02	99.49		Pseudooceanicola	0.08	0.02	0.42	0.02	99.24		Spongiibacterium	0.09	0.03	0.52	0.04	98.59		Sphingorhabdus	0.06	0.07	0.03	0.68	0.18	82.99		Oleiphilus	0.26	0.24	0.03	0.99	0.16	85.89		Saccharimonadales_unid_genus
					P13-46_unid_genus	0.08	0.03	0.49	0.03	98.51		Antarctobacter	0.07	0.02	0.34	0.02	99.31		Salinicola	0.08	0.02	0.28	0.02	99.4		Terasakiella	0.09	0.02	0.36	0.03	99.18		Phaeocystidibacter	0.08	0.11	0.03	0.69	0.18	83.17		Muriicola	0.18	0.21	0.03	0.8	0.16	86.05		Magnetospiraceae_unid_genus
					Planctomicrobium	0.08	0.02	0.44	0.03	99.03		Bdellovibrio	0.07	0.01	0.25	0.02	99.48		Salinimonas	0.08	0.02	0.37	0.02	99.46		028H05-P-BN-P5_unid_genus	0.08	0.03	0.49	0.03	98.81		Marinoscillum	0.31	0.32	0.03	1.08	0.17	83.34		Magnetospira	0.32	0.36	0.03	1.43	0.16	86.21		Pseudahrensia
					Dokdonia	0.08	0.02	0.36	0.02	99.12		EF100-94H03_unid_genus	0.07	0.01	0.33	0.02	99.46		Terasakiella	0.08	0.01	0.23	0.01	99.73		Algimonas	0.08	0.02	0.41	0.03	99.31		Crocinitomicaceae_unid_genus	0.37	0.43	0.03	0.95	0.17	83.52		Thalassobius	0.5	0.64	0.03	1.26	0.16	86.37		Rickettsiales_unid_genus
					Exiguobacterium	0.08	0.01	0.2	0.01	99.69		Gammaproteobacteriav	0.07	0.02	0.34	0.02	99.36		Arcobacteraceae_unid_genus	0.07	0.04	0.45	0.04	98.51		Chryseoglobus	0.08	0.03	0.48	0.04	98.55		Gammaproteobacteriav	0.09	0.07	0.03	0.69	0.17	83.69		Gammaproteobacteriav	0.09	0.14	0.03	0.88	0.16	86.53		Anderseniella
					I3A_unid_genus	0.07	0.04	0.57	0.05	97.89		Gimesiaceae_unid_genus	0.07	0.02	0.41	0.02	99.09		Cm1-21	0.07	0.04	0.58	0.04	98.38		Cobetia	0.08	0.02	0.41	0.02	99.4		Halieaceae_unid_genus	0.35	0.39	0.03	1.07	0.17	83.86		Proteobacteria_unid_genus	0.46	0.5	0.03	1.24	0.16	86.69		Cephaloticoccus
					BD2-11 terrestrial group_unid_genus	0.07	0.03	0.43	0.03	98.69		Granulosicoccales_unid_genus	0.07	0.02	0.3	0.02	99.33		Marinagarivorans	0.07	0.03	0.5	0.04	98.85		Exiguobacterium	0.08	0.03	0.55	0.04	98.47		Puniceispirillales_unid_genus	0.66	0.66	0.03	1.3	0.17	84.03		Silvanigrellaceae_unid_genus	0.06	0.05	0.03	0.84	0.16	86.85		Kordiimonadales_unid_genus
					FukuN18 freshwater group	0.07	0.03	0.42	0.03	98.63		Nisaea	0.07	0.02	0.35	0.02	99.34		Gramella	0.07	0.03	0.41	0.03	98.88		Flavobacterium	0.08	0.01	0.22	0.01	99.77		Candidatus Megaira	0.36	0.33	0.03	1.23	0.17	84.2		Actinobacteria_unid_genus	0.35	0.27	0.03	1	0.16	87.01		Alkanindiges
					Phycisphaera	0.07	0.02	0.38	0.03	98.95		Phycisphaera	0.07	0.01	0.33	0.02	99.41		Granulosicoccales_unid_genus	0.07	0.02	0.37	0.03	99.11		Gaiellales_unid_genus	0.08	0.02	0.4	0.03	99.21		Arcobacteraceae_unid_genus	0.24	0.24	0.03	0.88	0.17	84.37		Marimicrobium	0.05	0.07	0.03	0.82	0.15	87.16		Vicingus
					Sandaraci_unid_genusceae_unid_genus	0.07	0.02	0.43	0.03	98.92		Rhodopirellula	0.07	0.02	0.38	0.02	99.17		Marimicrobium	0.07	0.03	0.45	0.03	98.91		JGI 0000069-P22_unid_genus	0.08	0.04	0.6	0.05	98.22		Fibrobacteraceae_unid_genus	0.14	0.11	0.03	0.72	0.17	84.54		Jannaschia	0.05	0.03	0.03	0.77	0.15	87.32		Muriicola
					Candidatus Phaeomarinobacter	0.07	0.02	0.35	0.02	99.17		Vampirovibrionales_unid_genus	0.07	0.02	0.35	0.02	99.21		NRL2_unid_genus	0.07	0.02	0.46	0.03	99.06		Labrenzia	0.08	0.04	0.64	0.05	97.78		HTCC5015	0.01	0.05	0.03	0.59	0.17	84.71		Cm1-21	0.02	0.07	0.03	0.82	0.15	87.47		Marinagarivorans
					EF100-94H03_unid_genus	0.07	0.02	0.37	0.02	99.28		Dokdonia	0.07	0.01	0.23	0.01	99.58		Antarctobacter	0.07	0.02	0.37	0.02	99.29		Marimicrobium	0.08	0.04	0.53	0.05	98.13		Flammeovirgaceae_unid_genus	0.02	0.04	0.03	0.7	0.17	84.87		UBA12409_unid_genus	0.04	0.04	0.03	0.71	0.15	87.62		Candidatus Endoecteinascidia
					Lutibacter	0.07	0.02	0.34	0.02	99.35		Sphingorhabdus	0.07	0.01	0.26	0.01	99.59		Chryseobacterium	0.07	0.01	0.28	0.02	99.59		MD3-55	0.08	0.03	0.48	0.03	98.88		Saccharospirillaceae_unid_genus	0.04	0.04	0.03	0.62	0.16	85.04		Aquibacter	0.17	0.02	0.03	0.77	0.15	87.77		Marimicrobium
					Ponticaulis	0.07	0.02	0.36	0.02	99.26		Euryhalocaulis	0.06	0.06	0.47	0.07	96.48		MD3-55	0.07	0.02	0.33	0.02	99.55		NB1-j_unid_genus	0.08	0.04	0.49	0.05	98.03		Actinobacteria_unid_genus	0.35	0.39	0.03	0.96	0.16	85.2		AT-s3-44_unid_genus	0.04	0.08	0.03	0.79	0.15	87.92		Agarilytica
					Nereida	0.06	0.05	0.43	0.05	97.46		Ga0077536_unid_genus	0.06	0.05	0.52	0.05	97.48		Temperatibacter	0.07	0.02	0.33	0.02	99.54		Pirellula	0.08	0.02	0.41	0.02	99.43		Cerasicoccus	0.29	0.3	0.03	1.14	0.16	85.36		Thiobacimonas	0.31	0.3	0.03	1.16	0.15	88.07		Algibacter
					Rubritalea	0.06	0.04	0.48	0.05	97.7		Rubritalea	0.06	0.05	0.52	0.05	97.26		Pelomonas	0.07	0.01	0.28	0.01	99.63		Pseudobacteriovorax	0.08	0.03	0.45	0.03	99.04		Halioxenophilus	0.03	0.05	0.02	0.58	0.16	85.53		Micavibrionales_unid_genus	0.25	0.33	0.03	1.23	0.15	88.22		Sandaraci_unid_genusceae_unid_genus
					Algivirga	0.06	0.03	0.45	0.04	98.26		Lentisphaera	0.06	0.04	0.55	0.04	98.36		Halioxenophilus	0.06	0.03	0.53	0.04	98.7		Pseudooceanicola	0.08	0.01	0.32	0.02	99.54		Rubripirellula	0.52	0.52	0.02	1.1	0.16	85.69		Cyanobium PCC-6307	0.69	0.5	0.03	1.42	0.15	88.37		Sphingomo_unid_genusdaceae_unid_genus
					Holosporaceae_unid_genus	0.06	0.03	0.53	0.04	98.15		Fokiniaceae_unid_genus	0.06	0.03	0.47	0.03	98.71		LWQ8_unid_genus	0.06	0.03	0.54	0.04	98.78		Sandaraci_unid_genusceae_unid_genus	0.08	0.03	0.52	0.03	98.98		Micavibrioceae_unid_genus	0.06	0.09	0.02	0.7	0.16	85.85		Lentilitoribacter	0.32	0.38	0.03	1.27	0.15	88.51		Stenotrophomonas
					Paracaedibacteraceae_unid_genus	0.06	0.04	0.57	0.04	97.94		Sandaraci_unid_genusceae_unid_genus	0.06	0.02	0.44	0.03	98.88		Alkanindiges	0.06	0.02	0.37	0.03	99.19		UBA12409_unid_genus	0.08	0.02	0.32	0.03	99.29		Exiguobacterium	0.08	0.03	0.02	0.48	0.16	86.01		Acanthopleuribacter	0.03	0.02	0.03	0.65	0.15	88.66		Actinobacteria_unid_genus
					Candidatus Amoebophilus	0.06	0.03	0.4	0.03	98.84		Silvanigrellaceae_unid_genus	0.06	0.02	0.44	0.03	99.01		B2706-C7	0.06	0.02	0.46	0.03	99.22		Aquibacter	0.07	0.02	0.37	0.02	99.34		Gramella	0.05	0.06	0.02	0.46	0.16	86.16		A4b_unid_genus	0.05	0.01	0.03	0.68	0.14	88.8		Sericytochromatia_unid_genus
					Marinagarivorans	0.06	0.02	0.39	0.03	99		Marimicrobium	0.06	0.02	0.34	0.02	99.29		Candidatus Amoebophilus	0.06	0.03	0.41	0.03	98.94		Candidatus Fritschea	0.07	0.03	0.49	0.03	98.95		Simkaniaceae_unid_genus	0.06	0.08	0.02	0.63	0.16	86.32		Oceanococcus	0.06	0.09	0.03	0.74	0.14	88.95		Thalassobaculales_unid_genus
					Oceanococcus	0.06	0.02	0.37	0.03	98.98		Oceaniserpentilla	0.06	0.02	0.32	0.02	99.11		Cyanobacteria_unid_genus	0.06	0.02	0.42	0.03	99.08		Cm1-21	0.07	0.03	0.49	0.03	99.01		Candidatus Berkiella	0.09	0.04	0.02	0.61	0.16	86.48		Bordetella	0.14	0.2	0.03	0.75	0.14	89.09		Atelocyanobacterium (UCYN-A)
					_unid_genusnnocystaceae_unid_genus	0.06	0.02	0.36	0.02	99.1		FukuN18 freshwater group	0.06	0.01	0.24	0.01	99.57		Delftia	0.06	0.02	0.33	0.03	99.16		EV818SWSAP88_unid_genus	0.07	0.03	0.53	0.04	98.39		Halioglobus	0.35	0.39	0.02	1.3	0.16	86.63		Flavobacterium	0.04	0.06	0.03	0.66	0.14	89.23		Candidatus Phaeomarinobacter
					Fokiniaceae_unid_genus	0.06	0.02	0.37	0.02	99.19		Gramella	0.06	0	0.16	0.01	99.9		Candidatus Phaeomarinobacter	0.06	0.02	0.41	0.02	99.27		Fibrella	0.07	0.01	0.33	0.01	99.66		SM2D12_unid_genus	0.17	0.12	0.02	0.67	0.15	86.79		Legionellaceae_unid_genus	0.82	0.8	0.03	1.21	0.14	89.37		Coxiella
					Micavibrioceae_unid_genus	0.06	0.02	0.37	0.02	99.15		Neptuniibacter	0.06	0	0.08	0	99.98		Comamo_unid_genusdaceae_unid_genus	0.06	0.02	0.38	0.02	99.33		Haliea	0.07	0.03	0.44	0.04	98.63		Kapabacteriales_unid_genus	0.23	0.27	0.02	0.97	0.15	86.94		Marivita	0.12	0.16	0.03	0.88	0.14	89.51		Caedibacteraceae_unid_genus
					Rhizobiales_unid_genus	0.06	0.02	0.37	0.02	99.21		Halioxenophilus	0.05	0.03	0.43	0.04	98.44		Ekhidna	0.06	0.02	0.38	0.02	99.44		Marinagarivorans	0.07	0.03	0.45	0.04	98.51		Roseobacter	0.02	0.04	0.02	0.65	0.15	87.09		Maricaulis	0.35	0.28	0.03	1.24	0.14	89.64		NS3a marine group
					Silvanigrellaceae_unid_genus	0.06	0.02	0.34	0.02	99.34		Bacteroidota_unid_genus	0.05	0.03	0.43	0.03	98.74		Verruc-01	0.06	0.02	0.38	0.02	99.42		P13-46_unid_genus	0.07	0.02	0.44	0.03	99.15		Paramoritella	0.03	0.03	0.02	0.64	0.15	87.25		Labrenzia	0.03	0.01	0.03	0.69	0.14	89.78		Silvanigrellaceae_unid_genus
					Simkaniaceae_unid_genus	0.06	0.02	0.37	0.02	99.24		Fulvivirga	0.05	0.02	0.41	0.03	98.91		028H05-P-BN-P5_unid_genus	0.06	0.01	0.33	0.01	99.62		Paracaedibacteraceae_unid_genus	0.07	0.02	0.41	0.03	99.23		Bacteria_unid_genus	0.51	0.51	0.02	1.29	0.15	87.4		Sandaraci_unid_genusceae_unid_genus	0.07	0.04	0.03	0.75	0.14	89.92		Delftia
					Sphingorhabdus	0.06	0.01	0.31	0.02	99.43		Lutibacter	0.05	0.02	0.42	0.03	98.96		Flavobacterium	0.06	0.01	0.23	0.01	99.74		Psychrosphaera	0.07	0.01	0.27	0.01	99.68		Cedecea	0.04	0.05	0.02	0.61	0.15	87.55		Robiginitalea	0.31	0.29	0.03	1.05	0.14	90.05		Legionellaceae_unid_genus
					Verruc-01	0.06	0.02	0.35	0.02	99.3		Verruc-01	0.05	0.02	0.45	0.03	98.94		Planococcus	0.06	0.01	0.23	0.01	99.79		Tateyamaria	0.07	0.01	0.28	0.02	99.57		UBA10353 marine group_unid_genus	0.33	0.3	0.02	0.87	0.15	87.7		Cellvibrio_unid_genusceae_unid_genus	0.14	0.14	0.03	0.86	0.13	90.19		Defluviicoccales_unid_genus
					Salinimonas	0.06	0.01	0.23	0.01	99.8		Cedecea	0.05	0.02	0.3	0.02	99.4		Rhizobiales_unid_genus	0.06	0.01	0.23	0.01	99.84		Temperatibacter	0.07	0.01	0.33	0.02	99.59		Candidatus Cryptoprodotis	0.03	0.03	0.02	0.63	0.15	87.84		Ekhidna	0.12	0.06	0.03	0.71	0.13	90.32		Pectobacteriaceae_unid_genus
					Euryhalocaulis	0.05	0.06	0.47	0.06	96.89		HTCC5015	0.05	0.02	0.35	0.02	99.04		Stenotrophomonas	0.06	0.01	0.22	0.01	99.71		ABY1_unid_genus	0.06	0.01	0.22	0.01	99.87		Erythrobacter	0.37	0.33	0.02	1.3	0.14	87.99		Anderseniella	0.34	0.34	0.03	1.32	0.13	90.45		Cyanobium PCC-6307
					Ga0077536_unid_genus	0.05	0.04	0.49	0.05	97.61		Patescibacteria_unid_genus	0.05	0.02	0.4	0.02	99.13		Cedecea	0.05	0.02	0.37	0.02	99.38		Acanthopleuribacter	0.06	0.03	0.44	0.04	98.78		Candidatus Captivus	0.02	0.03	0.02	0.6	0.14	88.13		Sphingomo_unid_genusdaceae_unid_genus	0.26	0.3	0.03	1.13	0.13	90.58		Halieaceae_unid_genus
					Saprospira	0.05	0.02	0.42	0.03	98.87		Algimonas	0.05	0.01	0.23	0.01	99.65		EV818SWSAP88_unid_genus	0.05	0.02	0.33	0.02	99.52		Alkanindiges	0.06	0.02	0.35	0.02	99.45		Lentisphaera	0.03	0.06	0.02	0.62	0.14	88.28		Sulfitobacter	0.39	0.45	0.03	1.37	0.13	90.71		Caulobacter
					A4b_unid_genus	0.05	0.01	0.31	0.02	99.42		Hyphococcus	0.05	0.01	0.21	0.01	99.8		Kapabacteriales_unid_genus	0.05	0.02	0.33	0.02	99.5		Arcobacteraceae_unid_genus	0.06	0.03	0.41	0.04	98.67		Hyphococcus	0.08	0.05	0.02	0.59	0.14	88.42		Caulobacter	0.05	0.04	0.03	0.69	0.13	90.84		Paracaedibacteraceae_unid_genus
					Ketobacter	0.05	0.01	0.3	0.02	99.4		Jannaschia	0.05	0.01	0.26	0.01	99.7		Wenyingzhuangia	0.05	0.02	0.33	0.02	99.31		BD2-11 terrestrial group_unid_genus	0.06	0.02	0.41	0.02	99.36		EV818SWSAP88_unid_genus	0.04	0.03	0.02	0.62	0.14	88.56		BD2-11 terrestrial group_unid_genus	0.07	0.04	0.03	0.71	0.13	90.97		Halioxenophilus
					Mf105b01	0.05	0.01	0.34	0.02	99.37		Oceanospirillum	0.05	0.01	0.24	0.01	99.64		[Caedibacter] taeniospiralis group	0.05	0.01	0.28	0.01	99.75		Candidatus Phaeomarinobacter	0.06	0.01	0.37	0.02	99.55		Planococcus	0.04	0.05	0.02	0.48	0.14	88.7		Candidatus Fritschea	0.02	0.04	0.03	0.68	0.13	91.1		Lentilitoribacter
					Patescibacteria_unid_genus	0.05	0.02	0.41	0.02	99.08		P13-46_unid_genus	0.05	0.01	0.2	0.01	99.83		Atelocyanobacterium (UCYN-A)	0.05	0.01	0.23	0.01	99.8		Ekhidna	0.06	0.01	0.22	0.01	99.84		Ponticaulis	0.07	0.01	0.02	0.57	0.14	88.84		Chryseoglobus	0.02	0.04	0.03	0.47	0.13	91.23		Wenyingzhuangia
					Verticiella	0.05	0.01	0.32	0.02	99.39		Pelomonas	0.05	0.01	0.23	0.01	99.71		NS3a marine group	0.05	0.01	0.23	0.01	99.82		LWQ8_unid_genus	0.06	0.02	0.45	0.03	99.1		NRL2_unid_genus	0.09	0.03	0.02	0.58	0.14	88.98		Halioglobus	0.35	0.37	0.03	1.22	0.13	91.35		Ponticaulis
					ABY1_unid_genus	0.05	0.01	0.16	0.01	99.84		Planctomicrobium	0.05	0.01	0.23	0.01	99.75		Pectobacteriaceae_unid_genus	0.05	0.01	0.23	0.01	99.78		NS3a marine group	0.06	0.02	0.44	0.03	99.13		Gastranaerophilales_unid_genus	0.02	0.03	0.02	0.61	0.14	89.12		Wenyingzhuangia	0.09	0.05	0.02	0.58	0.12	91.48		Salinisphaera
					BIrii41_unid_genus	0.05	0.01	0.26	0.01	99.66		Rubinisphaeraceae_unid_genus	0.05	0.01	0.22	0.01	99.8		Silvanigrellaceae_unid_genus	0.05	0.01	0.28	0.01	99.72		Profundimonas	0.06	0.01	0.27	0.01	99.73		Bdellovibrio	0.1	0.07	0.02	0.59	0.14	89.26		Vermiphilaceae_unid_genus	0.21	0.24	0.02	0.98	0.12	91.6		Fokiniaceae_unid_genus
					Caulobacter	0.05	0.01	0.27	0.01	99.53		Planococcus	0.05	0	0.08	0	99.98		Escherichia-Shigella	0.05	0	0.16	0	99.96		Rhodopirellula	0.06	0.02	0.37	0.02	99.5		P3OB-42	0.04	0.03	0.02	0.58	0.14	89.4		Comamo_unid_genusdaceae_unid_genus	0.12	0.06	0.02	0.7	0.12	91.72		Octadecabacter
					Chryseobacterium	0.05	0.01	0.25	0.01	99.62		Candidatus Peribacteria_unid_genus	0.04	0.04	0.5	0.04	98.4		I3A_unid_genus	0.04	0.02	0.33	0.02	99.48		TM7a	0.06	0.01	0.22	0.01	99.83		Chlamydiaceae_unid_genus	0.1	0.11	0.02	0.61	0.14	89.53		Rickettsiaceae_unid_genus	0.49	0.58	0.02	1.29	0.12	91.84		BD2-11 terrestrial group_unid_genus
					Gramella	0.05	0.01	0.21	0.01	99.71		Sulfurimonas	0.04	0.03	0.48	0.04	98.52		Parvibaculaceae_unid_genus	0.04	0.02	0.33	0.02	99.57		Aureispira	0.05	0.02	0.45	0.02	99.38		Rubritalea	0.06	0.06	0.02	0.63	0.14	89.67		Latescibacterota_unid_genus	0.02	0.02	0.02	0.65	0.12	91.96		Amylibacter
					Jannaschia	0.05	0.01	0.32	0.01	99.51		Saccharospirillaceae_unid_genus	0.04	0.02	0.36	0.03	98.99		BD2-11 terrestrial group_unid_genus	0.04	0.01	0.32	0.01	99.66		Cedecea	0.05	0.01	0.28	0.02	99.6		Candidatus Uhrbacteria_unid_genus	0.12	0.09	0.02	0.62	0.14	89.81		Devosiaceae_unid_genus	0.02	0.04	0.02	0.57	0.12	92.08		EC3_unid_genus
					LWQ8_unid_genus	0.05	0.01	0.21	0.01	99.72		AT-s3-44_unid_genus	0.04	0.01	0.22	0.01	99.78		Caedibacteraceae_unid_genus	0.04	0	0.16	0.01	99.87		Chryseobacterium	0.05	0	0.16	0	99.91		Cyclobacteriaceae_unid_genus	0.35	0.37	0.02	1.09	0.13	89.94		Bacteria_unid_genus	0.51	0.49	0.02	1.66	0.12	92.2		Roseobacter
					Marimicrobium	0.05	0.01	0.27	0.01	99.56		Caenarcaniphilales_unid_genus	0.04	0.01	0.27	0.01	99.53		Chryseoglobus	0.04	0.01	0.22	0.01	99.83		Colwellia	0.05	0.01	0.28	0.01	99.7		Bacteroidota_unid_genus	0.04	0.05	0.02	0.55	0.13	90.07		Cerasicoccus	0.29	0.3	0.02	1.15	0.12	92.31		Mesonia
					Pelomonas	0.05	0.01	0.29	0.01	99.52		Candidatus Berkiella	0.04	0.01	0.23	0.01	99.69		Deinococcus	0.04	0.01	0.23	0.01	99.81		Comamo_unid_genusdaceae_unid_genus	0.05	0.01	0.23	0.01	99.86		Leptolyngbyaceae_unid_genus	0.03	0.02	0.02	0.58	0.13	90.2		FukuN18 freshwater group	0.07	0.16	0.02	0.71	0.12	92.43		Bacteria_unid_genus
					Escherichia-Shigella	0.05	0	0.14	0	99.93		Caulobacter	0.04	0.01	0.22	0.01	99.76		Devosiaceae_unid_genus	0.04	0.01	0.23	0.01	99.76		Deinococcus	0.05	0.01	0.22	0.01	99.88		Hyphomonas	0.09	0.1	0.02	0.58	0.13	90.33		Colwellia	0.11	0.02	0.02	0.54	0.12	92.55		Arcobacteraceae_unid_genus
					Bacteroidota_unid_genus	0.04	0.03	0.47	0.04	98.18		Cm1-21	0.04	0.01	0.2	0.01	99.89		Exiguobacterium	0.04	0.01	0.23	0.01	99.85		Devosiaceae_unid_genus	0.05	0.03	0.45	0.03	99.07		Candidatus Abawacabacteria_unid_genus	0.03	0.03	0.02	0.59	0.13	90.46		Verruc-01	0.06	0.06	0.02	0.61	0.12	92.66		Colwellia
					Candidatus Peribacteria_unid_genus	0.04	0.03	0.4	0.03	98.81		EC3_unid_genus	0.04	0.01	0.25	0.01	99.66		Sericytochromatia_unid_genus	0.04	0.01	0.28	0.01	99.68		Lutibacter	0.05	0.01	0.27	0.01	99.75		Candidatus Peribacteria_unid_genus	0.04	0.04	0.02	0.57	0.13	90.58		Fokiniaceae_unid_genus	0.06	0.03	0.02	0.68	0.12	92.78		Candidatus Fritschea
					Oceaniserpentilla	0.04	0.03	0.4	0.03	98.78		Flammeovirgaceae_unid_genus	0.04	0.01	0.29	0.01	99.51		UBA12409_unid_genus	0.04	0.01	0.23	0.01	99.77		Oceanospirillum	0.05	0	0.16	0.01	99.9		Caedibacteraceae_unid_genus	0.02	0.03	0.02	0.57	0.13	90.71		EV818SWSAP88_unid_genus	0.04	0.05	0.02	0.64	0.12	92.9		Kapabacteriales_unid_genus
					Fulvivirga	0.04	0.02	0.36	0.02	99.32		Ketobacter	0.04	0.01	0.21	0.01	99.67		ABY1_unid_genus	0.04	0	0.16	0	100		Parachlamydiaceae_unid_genus	0.05	0.02	0.41	0.03	99.26		Profundimonas	0.04	0.03	0.02	0.52	0.13	90.83		NB1-j_unid_genus	0.04	0.01	0.02	0.56	0.12	93.01		Micavibrionales_unid_genus
					028H05-P-BN-P5_unid_genus	0.04	0.01	0.23	0.01	99.83		LWQ8_unid_genus	0.04	0.01	0.2	0.01	99.84		Candidatus Fritschea	0.04	0	0.16	0	99.98		Roseitalea	0.05	0.01	0.33	0.02	99.62		KD4-96_unid_genus	0.02	0.02	0.02	0.54	0.12	90.96		Pseudahrensia	0.32	0.33	0.02	1.27	0.11	93.13		Devosiaceae_unid_genus
					Algimonas	0.04	0.01	0.25	0.01	99.74		Paracaedibacteraceae_unid_genus	0.04	0.01	0.23	0.01	99.74		Caulobacter	0.04	0	0.16	0	99.97		Verruc-01	0.05	0.01	0.22	0.01	99.83		Psychrobium	0	0.03	0.02	0.46	0.12	91.08		Haliea	0.03	0.03	0.02	0.66	0.11	93.24		Rhodococcus
					AT-s3-44_unid_genus	0.04	0.01	0.26	0.01	99.61		Roseobacter	0.04	0.01	0.23	0.01	99.73		Ga0077536_unid_genus	0.04	0	0.16	0	99.87		Ahrensia	0.04	0	SD=0!	0	100		BIrii41_unid_genus	0.05	0.03	0.02	0.57	0.12	91.2		Deinococcus	0.01	0.04	0.02	0.56	0.11	93.35		Magnetospira
					Caenarcaniphilales_unid_genus	0.04	0.01	0.25	0.01	99.7		TM7a	0.04	0.01	0.2	0.01	99.86		Methylotenera	0.04	0	0.16	0	99.99		BIrii41_unid_genus	0.04	0.01	0.33	0.02	99.65		Maritimimonas	0.08	0.04	0.02	0.54	0.12	91.33		Salinisphaera	0.02	0.02	0.02	0.62	0.11	93.47		Latescibacterota_unid_genus
					Cedecea	0.04	0.01	0.23	0.01	99.68		Maritimimonas	0.04	0	0.14	0	99.94		Ponticaulis	0.04	0	SD=0!	0	100		Blfdi19_unid_genus	0.04	0	0.16	0.01	99.9		Atelocyanobacterium (UCYN-A)	0.02	0.03	0.02	0.5	0.12	91.44		Phycisphaeraceae_unid_genus	0.02	0.02	0.02	0.58	0.11	93.58		Rubrivirga
					EV818SWSAP88_unid_genus	0.04	0.01	0.28	0.01	99.63		Marinobacterium	0.03	0.02	0.32	0.02	99.25		Sandaraci_unid_genusceae_unid_genus	0.04	0	0.16	0	99.92		Caulobacter	0.04	0.01	0.22	0.01	99.89		Delftia	0.02	0.02	0.02	0.51	0.12	91.56		Verticiella	0.05	0.01	0.02	0.64	0.11	93.69		Roseitalea
					Flavobacterium	0.04	0.01	0.25	0.01	99.67		Psychrobium	0.03	0.01	0.28	0.02	99.43		Microtrichaceae_unid_genus	0.03	0.01	0.33	0.02	99.6		Citreicella	0.04	0	SD=0!	0	100		EC3_unid_genus	0.01	0.04	0.02	0.52	0.12	91.68		Halioxenophilus	0.03	0.06	0.02	0.63	0.11	93.8		Babeliales_unid_genus
					Granulosicoccales_unid_genus	0.04	0.01	0.25	0.01	99.64		Agarilytica	0.03	0.01	0.16	0.01	99.87		EC3_unid_genus	0.03	0.01	0.28	0.01	99.65		Delftia	0.04	0.01	0.28	0.01	99.69		Cyanobacteria_unid_genus	0.09	0.02	0.02	0.46	0.12	91.8		B2M28_unid_genus	0.08	0.03	0.02	0.65	0.11	93.91		Methylobacterium-Methylorubrum
					NB1-j_unid_genus	0.04	0.01	0.26	0.01	99.57		Atelocyanobacterium (UCYN-A)	0.03	0.01	0.2	0.01	99.81		Haliea	0.03	0.01	0.23	0.01	99.81		Fokiniaceae_unid_genus	0.04	0.01	0.23	0.01	99.85		Mf105b01	0.05	0.03	0.02	0.51	0.12	91.91		Cedecea	0.04	0.05	0.02	0.58	0.1	94.01		Chryseoglobus
					P3OB-42	0.04	0.01	0.22	0.01	99.78		Candidatus Amoebophilus	0.03	0.01	0.18	0.01	99.82		Jannaschia	0.03	0.01	0.23	0.01	99.85		Gilvibacter	0.04	0.01	0.22	0.01	99.81		Candidatus Phaeomarinobacter	0.07	0	0.02	0.45	0.12	92.03		Sphingopyxis	0.02	0	0.02	0.57	0.1	94.11		67-14_unid_genus
					Saccharospirillaceae_unid_genus	0.04	0.01	0.28	0.01	99.49		Candidatus Captivus	0.03	0.01	0.29	0.01	99.52		Neiella	0.03	0.01	0.28	0.01	99.7		Jannaschia	0.04	0.01	0.22	0.01	99.89		Croceibacter	0.11	0.12	0.02	0.51	0.12	92.14		Rhodopirellula	0.04	0.03	0.02	0.6	0.1	94.21		Fibrella
					Terasakiella	0.04	0	0.18	0.01	99.87		Candidatus Cryptoprodotis	0.03	0.01	0.26	0.01	99.63		Paramoritella	0.03	0.01	0.23	0.01	99.86		Leptolyngbyaceae_unid_genus	0.04	0.01	0.33	0.01	99.72		R76-B128	0.03	0.01	0.02	0.53	0.11	92.26		Caedibacteraceae_unid_genus	0.02	0.04	0.02	0.58	0.1	94.32		Candidatus Amoebophilus
					UBA12409_unid_genus	0.04	0.01	0.26	0.01	99.55		EV818SWSAP88_unid_genus	0.03	0.01	0.22	0.01	99.77		_unid_genus	0.03	0	0.16	0	99.93		Maribacter	0.04	0	0.16	0	99.98		Aestuariibacter	0.03	0.01	0.02	0.45	0.11	92.37		[Caedibacter] taeniospiralis group	0.03	0.05	0.02	0.57	0.1	94.42		Cyclobacteriaceae_unid_genus
					Planococcus	0.04	0	0.11	0	99.95		Gastranaerophilales_unid_genus	0.03	0.01	0.22	0.01	99.82		B2M28_unid_genus	0.03	0	0.16	0	99.97		Marinicaulis	0.04	0.01	0.28	0.02	99.63		Neptuniibacter	0	0.06	0.02	0.39	0.11	92.49		Atelocyanobacterium (UCYN-A)	0.02	0.05	0.02	0.55	0.1	94.52		Aquibacter
					Profundimonas	0.04	0	0.11	0	99.95		Leptolyngbya LEGE-06070	0.03	0.01	0.25	0.01	99.56		Fokiniaceae_unid_genus	0.03	0	0.16	0	99.95		Phycisphaeraceae_unid_genus	0.04	0.01	0.23	0.01	99.79		Rhizobiales_unid_genus	0.06	0.01	0.02	0.5	0.11	92.6		Pectobacteriaceae_unid_genus	0	0.05	0.02	0.57	0.1	94.62		Ga0077536_unid_genus
					Rhodopirellula	0.04	0	0.18	0	99.89		Methylococcales_unid_genus	0.03	0.01	0.22	0.01	99.71		Neptuniibacter	0.03	0	SD=0!	0	100		Sericytochromatia_unid_genus	0.04	0.02	0.33	0.02	99.48		Streptococcus	0.02	0.02	0.02	0.5	0.11	92.71		Sericytochromatia_unid_genus	0.13	0.04	0.02	0.58	0.1	94.71		Candidatus Peregrinibacteria_unid_genus
					Salinicola	0.04	0	0.08	0	100		Microtrichaceae_unid_genus	0.03	0.01	0.2	0.01	99.87		Noviherbaspirillum	0.03	0	0.16	0	99.89		Aquimixticola	0.03	0	0.16	0	99.97		Leptolyngbya LEGE-06070	0.03	0.03	0.02	0.48	0.11	92.83		NS3a marine group	0.24	0.05	0.02	0.56	0.1	94.81		Pseudomonadales_unid_genus
					Sulfurimonas	0.03	0.02	0.39	0.03	98.9		NRL2_unid_genus	0.03	0.01	0.2	0.01	99.88		Paracaedibacteraceae_unid_genus	0.03	0	SD=0!	0	100		B2M28_unid_genus	0.03	0	SD=0!	0	100		Escherichia-Shigella	0.05	0.03	0.02	0.31	0.11	92.94		Paracaedibacteraceae_unid_genus	0.06	0.03	0.02	0.56	0.1	94.9		Microtrichaceae_unid_genus
					Lentisphaera	0.03	0.02	0.39	0.02	99.05		P3OB-42	0.03	0.01	0.26	0.01	99.62		Rhodopirellula	0.03	0	0.16	0	99.9		Caedibacteraceae_unid_genus	0.03	0.01	0.22	0.01	99.8		Desulfocapsaceae_unid_genus	0.03	0.02	0.02	0.48	0.11	93.05		Spirosoma	0.01	0.03	0.02	0.53	0.09	95		Parvibaculaceae_unid_genus
					[Caedibacter] taeniospiralis group	0.03	0.01	0.22	0.01	99.85		Paramoritella	0.03	0.01	0.22	0.01	99.79		Roseitalea	0.03	0	0.16	0	99.92		Chlamydialesv	0.03	0.01	0.28	0.01	99.78		Ga0077536_unid_genus	0.05	0.06	0.02	0.56	0.11	93.16		Methylobacterium-Methylorubrum	0.01	0.02	0.02	0.56	0.09	95.09		Halioglobus
					Acanthopleuribacter	0.03	0.01	0.2	0.01	99.78		Profundimonas	0.03	0	0.18	0.01	99.89		Spirosoma	0.03	0	0.16	0	99.92		Desulfobacterota_unid_genus	0.03	0.01	0.28	0.01	99.74		Candidatus Jidaibacter_unid_genus	0.08	0.1	0.02	0.52	0.11	93.27		Kapabacteriales_unid_genus	0.23	0.05	0.02	0.55	0.09	95.19		Methylotenera
					Candidatus Abawacabacteria_unid_genus	0.03	0.01	0.23	0.01	99.82		Bacillus	0.03	0	0.12	0	99.97		Spongiibacterium	0.03	0	SD=0!	0	100		EC3_unid_genus	0.03	0	0.16	0	99.94		Microtrichaceae_unid_genus	0.02	0.03	0.02	0.52	0.11	93.37		I3A_unid_genus	0.07	0.04	0.02	0.54	0.09	95.28		Verticiella
					Candidatus Cryptoprodotis	0.03	0.01	0.23	0.01	99.77		BIrii41_unid_genus	0.03	0	0.08	0	99.99		Flammeovirga	0.02	0.01	0.28	0.01	99.67		Gramella	0.03	0	SD=0!	0	100		Rickettsia	0.15	0.12	0.02	0.49	0.1	93.47		Cyclobacteriaceae_unid_genus	0.35	0.34	0.02	1.27	0.09	95.37		Neiella
					Desulfocapsaceae_unid_genus	0.03	0.01	0.22	0.01	99.73		Caedibacteraceae_unid_genus	0.03	0	0.12	0	99.96		67-14_unid_genus	0.02	0	0.16	0	99.96		Microtrichaceae_unid_genus	0.03	0	0.16	0	99.97		Vampirovibrionales_unid_genus	0.1	0.07	0.02	0.47	0.1	93.57		Spongiibacterium	0.02	0.03	0.02	0.58	0.09	95.46		Cyanobacteria_unid_genus
					Haliea	0.03	0.01	0.22	0.01	99.75		Candidatus Abawacabacteria_unid_genus	0.03	0	0.18	0	99.9		Acanthopleuribacter	0.02	0	0.16	0	99.94		Muricauda	0.03	0	SD=0!	0	100		Rapidithrix	0.01	0.02	0.02	0.46	0.1	93.68		Aestuariicella	0.02	0.01	0.02	0.48	0.09	95.55		Pedobacter
					Halioxenophilus	0.03	0.01	0.22	0.01	99.76		Escherichia-Shigella	0.03	0	SD=0!	0	100		Ahrensia	0.02	0	SD=0!	0	100		Owenweeksia	0.03	0	SD=0!	0	100		Candidatus Fritschea	0.02	0.02	0.02	0.46	0.1	93.78		Paramoritella	0.03	0.03	0.02	0.55	0.09	95.63		Rickettsialesv
					Labrenzia	0.03	0.01	0.29	0.01	99.6		Exiguobacterium	0.03	0	0.14	0	99.91		Altererythrobacter	0.02	0	0.16	0	99.94		Parasphingopyxis	0.03	0.01	0.28	0.01	99.76		A4b_unid_genus	0.05	0.02	0.02	0.47	0.1	93.87		Flammeovirga	0.11	0.02	0.02	0.53	0.09	95.72		EV818SWSAP88_unid_genus
					Leptolyngbya LEGE-06070	0.03	0.01	0.29	0.01	99.48		Haliea	0.03	0	0.08	0	99.99		Aquibacter	0.02	0	0.16	0	99.93		R76-B128	0.03	0	0.16	0	99.92		Subgroup 22_unid_genus	0.01	0.02	0.02	0.47	0.1	93.97		Marinicaulis	0.02	0.02	0.02	0.52	0.09	95.81		Cerasicoccus
					Leptolyngbyaceae_unid_genus	0.03	0	0.18	0.01	99.88		Mf105b01	0.03	0	0.18	0	99.91		Bacillus	0.02	0	SD=0!	0	100		Rhodococcus	0.03	0	SD=0!	0	100		Loktanella	0.02	0.02	0.01	0.48	0.1	94.07		Microtrichaceae_unid_genus	0.02	0.03	0.02	0.54	0.08	95.89		Thiobacimonas
					Paramoritella	0.03	0.01	0.26	0.01	99.65		Serratia	0.03	0	0.11	0	99.95		Cellvibrio	0.02	0	SD=0!	0	100		Roseobacter	0.03	0	0.16	0	99.95		67-14_unid_genus	0.02	0.02	0.01	0.47	0.1	94.16		Roseobacter	0.02	0.02	0.02	0.51	0.08	95.97		Leptolyngbyaceae_unid_genus
					R76-B128	0.03	0	0.18	0.01	99.88		Parvibaculaceae_unid_genus	0.02	0.01	0.33	0.02	99.45		Colwellia	0.02	0	SD=0!	0	100		Salinicola	0.03	0	0.16	0	99.95		TM7a	0.03	0.04	0.01	0.44	0.09	94.25		EC3_unid_genus	0.01	0.03	0.02	0.5	0.08	96.05		Spirosoma
					Aestuariibacter	0.03	0	0.14	0	99.93		_unid_genus	0.02	0.01	0.26	0.01	99.55		Enterovibrio	0.02	0	0.16	0	99.9		Salinisphaera	0.03	0.01	0.27	0.01	99.82		Terasakiella	0.04	0.01	0.01	0.41	0.09	94.34		Fibrella	0.01	0.02	0.02	0.52	0.08	96.13		Oceaniserpentilla
					Alkanindiges	0.03	0	0.11	0	99.96		Desulfocapsaceae_unid_genus	0.02	0.01	0.2	0.01	99.72		Fibrella	0.02	0	0.16	0	99.98		Sphingobium	0.03	0	0.16	0	99.91		Serratia	0	0.03	0.01	0.39	0.09	94.44		Ga0077536_unid_genus	0.05	0.04	0.02	0.45	0.08	96.21		Spongiibacterium
					Stenotrophomonas	0.03	0	0.11	0	99.96		Devosiaceae_unid_genus	0.02	0.01	0.2	0.01	99.86		Fulvivirga	0.02	0	SD=0!	0	100		Stenotrophomonas	0.03	0	SD=0!	0	100		Ketobacter	0.05	0.04	0.01	0.43	0.09	94.53		Pedomicrobium	0.02	0.02	0.02	0.49	0.08	96.28		Soortia
					TM7a	0.03	0	0.14	0	99.91		KD4-96_unid_genus	0.02	0.01	0.22	0.01	99.76		Gilvibacter	0.02	0	0.16	0	99.91		Armatimonadales_unid_genus	0.02	0	0.16	0	99.96		LWQ8_unid_genus	0.05	0.04	0.01	0.41	0.09	94.62		Ahrensia	0.01	0.02	0.01	0.54	0.08	96.36		Flammeovirga
					Atelocyanobacterium (UCYN-A)	0.02	0.01	0.33	0.02	99.45		Vallitalea	0.02	0.01	0.2	0.01	99.85		Halarcobacter	0.02	0	SD=0!	0	100		Candidatus Abawacabacteria_unid_genus	0.02	0	0.16	0	99.94		AT-s3-44_unid_genus	0.04	0.04	0.01	0.47	0.09	94.7		R76-B128	0.03	0	0.01	0.46	0.07	96.43		Loktanella
					67-14_unid_genus	0.02	0.01	0.26	0.01	99.58		WCHB1-41_unid_genus	0.02	0.01	0.26	0.01	99.68		Latescibacterota_unid_genus	0.02	0	0.16	0	99.89		Candidatus Obscuribacter	0.02	0	SD=0!	0	100		Granulosicoccales_unid_genus	0.04	0.07	0.01	0.39	0.09	94.79		Arcobacteraceae_unid_genus	0.24	0.07	0.01	0.5	0.07	96.51		ABY1_unid_genus
					Candidatus Captivus	0.02	0.01	0.21	0.01	99.83		028H05-P-BN-P5_unid_genus	0.02	0	0.08	0	100		Leptolyngbyaceae_unid_genus	0.02	0	0.16	0	99.99		CHAB-XI-27_unid_genus	0.02	0	0.16	0	99.94		028H05-P-BN-P5_unid_genus	0.04	0.02	0.01	0.47	0.09	94.88		Parvibaculaceae_unid_genus	0.02	0.04	0.01	0.46	0.07	96.58		UBA12409_unid_genus
					Marinicaulis	0.02	0.01	0.22	0.01	99.79		67-14_unid_genus	0.02	0	0.14	0	99.95		Loktanella	0.02	0	0.16	0	99.98		Chroococcidiopsaceae_unid_genus	0.02	0	SD=0!	0	100		Cm1-21	0.02	0.04	0.01	0.47	0.09	94.97		Roseitalea	0.01	0.03	0.01	0.48	0.07	96.66		Armatimonadales_unid_genus
					Marinobacterium	0.02	0.01	0.26	0.01	99.46		A4b_unid_genus	0.02	0	0.11	0	99.97		Marinicaulis	0.02	0	0.16	0	99.9		Ga0077536_unid_genus	0.02	0	0.16	0	100		Oceanococcus	0.06	0	0.01	0.4	0.09	95.06		Pirellula	0.02	0	0.01	0.4	0.07	96.73		Lutibacter
					Pedomicrobium	0.02	0.01	0.2	0.01	99.87		Candidatus Fritschea	0.02	0	0.11	0	99.97		Maritalea	0.02	0	SD=0!	0	100		Halioxenophilus	0.02	0	0.16	0	99.99		Acidovorax	0.01	0.01	0.01	0.38	0.09	95.15		Neiella	0.09	0.03	0.01	0.45	0.07	96.8		_unid_genus
					Spongiibacterium	0.02	0.01	0.2	0.01	99.86		Cyanobacteria_unid_genus	0.02	0	0.16	0	99.92		Methylobacterium-Methylorubrum	0.02	0	0.16	0	99.95		Kapabacteriales_unid_genus	0.02	0	0.16	0	99.93		Enterovibrio	0.01	0.02	0.01	0.42	0.09	95.23		Parasphingopyxis	0.02	0.01	0.01	0.5	0.07	96.87		Phycisphaeraceae_unid_genus
					Umboniibacter	0.02	0.01	0.2	0.01	99.81		Delftia	0.02	0	0.08	0	99.99		Oceaniserpentilla	0.02	0	SD=0!	0	100		Kordiimonas	0.02	0	SD=0!	0	100		FukuN18 freshwater group	0.07	0.06	0.01	0.42	0.09	95.32		Rhodococcus	0.01	0.02	0.01	0.49	0.07	96.94		Paramoritella
					Aestuariicella	0.02	0	0.08	0	100		Enterovibrio	0.02	0	0.08	0	99.99		Oleispira	0.02	0	SD=0!	0	100		Leeuwenhoekiella	0.02	0	SD=0!	0	100		_unid_genus	0.01	0.02	0.01	0.43	0.08	95.4		Noviherbaspirillum	0	0.03	0.01	0.45	0.07	97.01		Streptococcus
					Aquimixticola	0.02	0	0.16	0	99.91		Fibrella	0.02	0	SD=0!	0	100		Pedomicrobium	0.02	0	0.16	0	99.97		Lentisphaera	0.02	0	SD=0!	0	100		NB1-j_unid_genus	0.04	0.01	0.01	0.43	0.08	95.49		Leptolyngbyaceae_unid_genus	0.03	0.02	0.01	0.48	0.07	97.08		Ahrensia
					Caedibacteraceae_unid_genus	0.02	0	0.11	0	99.97		Leptolyngbyaceae_unid_genus	0.02	0	0.08	0	100		Phycisphaeraceae_unid_genus	0.02	0	SD=0!	0	100		Maritalea	0.02	0	SD=0!	0	100		Verrucomicrobiae_unid_genus	0.02	0	0.01	0.43	0.08	95.57		Verrucomicrobiae_unid_genus	0.02	0.02	0.01	0.45	0.06	97.14		Maritalea
					Candidatus Fritschea	0.02	0	0.14	0	99.93		Loktanella	0.02	0	0.14	0	99.95		Rhodococcus	0.02	0	SD=0!	0	100		Methylobacterium-Methylorubrum	0.02	0	SD=0!	0	100		Methylobacterium-Methylorubrum	0.01	0.02	0.01	0.42	0.08	95.65		Neptuniibacter	0	0.03	0.01	0.38	0.06	97.2		A4b_unid_genus
					Chryseoglobus	0.02	0	0.11	0	99.97		Mesonia	0.02	0	0.08	0	99.99		Roseobacter	0.02	0	0.16	0	100		Mucilaginibacter	0.02	0	0.16	0	99.92		Salinicola	0.04	0.01	0.01	0.36	0.08	95.73		Gilvibacter	0.01	0.02	0.01	0.44	0.06	97.26		Salegentibacter
					Cm1-21	0.02	0	0.14	0	99.94		Methylobacterium-Methylorubrum	0.02	0	0.08	0	99.98		Ruegeria	0.02	0	SD=0!	0	100		Neptuniibacter	0.02	0	0.16	0	99.96		Agarilytica	0.08	0.03	0.01	0.36	0.08	95.81		Enterovibrio	0.01	0.02	0.01	0.45	0.06	97.33		Enterovibrio
					Delftia	0.02	0	0.14	0	99.92		Pedobacter	0.02	0	SD=0!	0	100		Salinisphaera	0.02	0	0.16	0	99.87		Paramoritella	0.02	0	SD=0!	0	100		Mesonia	0.01	0.02	0.01	0.35	0.08	95.89		Oceaniserpentilla	0.04	0.02	0.01	0.45	0.06	97.39		Flammeovirgaceae_unid_genus
					Devosiaceae_unid_genus	0.02	0	0.11	0	99.96		Pseudooceanicola	0.02	0	0.16	0	99.93		Soortia	0.02	0	0.16	0	99.96		Parvibaculaceae_unid_genus	0.02	0.01	0.23	0.01	99.87		Caenarcaniphilales_unid_genus	0.04	0.04	0.01	0.42	0.08	95.97		Blfdi19_unid_genus	0.01	0	0.01	0.36	0.06	97.45		Spongiibacteraceae_unid_genus
					Flammeovirgaceae_unid_genus	0.02	0	0.16	0	99.9		Rapidithrix	0.02	0	0.16	0	99.92		Spongiibacteraceae_unid_genus	0.02	0	SD=0!	0	100		Pedomicrobium	0.02	0	SD=0!	0	100		Parvibaculaceae_unid_genus	0.02	0.02	0.01	0.42	0.08	96.05		Salegentibacter	0.01	0.01	0.01	0.39	0.06	97.51		Noviherbaspirillum
					Gastranaerophilales_unid_genus	0.02	0	0.11	0	99.96		Rhodococcus	0.02	0	0.11	0	99.97		Turneriella	0.02	0	0.16	0	99.88		Pseudoruegeria	0.02	0	0.16	0	100		WCHB1-41_unid_genus	0.01	0.02	0.01	0.45	0.08	96.13		Streptococcus	0.02	0.01	0.01	0.4	0.06	97.57		Altererythrobacter
					KD4-96_unid_genus	0.02	0	0.08	0	99.99		Rickettsialesv	0.02	0	SD=0!	0	100		Verrucomicrobiae_unid_genus	0.02	0	0.16	0	99.99		Rapidithrix	0.02	0	SD=0!	0	100		Kangiella	0.01	0.01	0.01	0.4	0.08	96.2		Roseobacter clade NAC11-7 lineage	0.01	0.01	0.01	0.32	0.06	97.62		Rubritalea
					Latescibacterota_unid_genus	0.02	0	0.14	0	99.92		Roseitalea	0.02	0	0.12	0	99.97		WCHB1-41_unid_genus	0.02	0	SD=0!	0	100		Rhodanobacter	0.02	0	SD=0!	0	100		Algimonas	0.04	0.05	0.01	0.41	0.08	96.28		_unid_genus	0.01	0.03	0.01	0.39	0.06	97.68		Lentisphaera
					Loktanella	0.02	0	0.08	0	99.98		Rubrivirga	0.02	0	SD=0!	0	100		A4b_unid_genus	0.01	0	0.16	0	99.95		Salinimonas	0.02	0	SD=0!	0	100		Roseitalea	0.01	0.02	0.01	0.45	0.08	96.36		Soortia	0	0.02	0.01	0.41	0.06	97.74		Marinicaulis
					Microtrichaceae_unid_genus	0.02	0	0.08	0	99.99		Salinisphaera	0.02	0	SD=0!	0	100		Aestuariicella	0.01	0	SD=0!	0	100		Sphingopyxis	0.02	0	SD=0!	0	100		Stenotrophomonas	0.03	0.02	0.01	0.36	0.07	96.43		Bacillus	0	0.02	0.01	0.42	0.06	97.79		Acanthopleuribacter
					Parasphingopyxis	0.02	0	0.11	0	99.97		Stenotrophomonas	0.02	0	0.08	0	99.98		Algivirga	0.01	0	SD=0!	0	100		Spirosoma	0.02	0	0.16	0	99.93		Marinobacterium	0.02	0.03	0.01	0.38	0.07	96.5		Fulvivirga	0.04	0.02	0.01	0.42	0.06	97.85		NB1-j_unid_genus
					Parvibaculaceae_unid_genus	0.02	0	0.14	0	99.91		Streptococcus	0.02	0	0.11	0	99.96		Allofrancisella	0.01	0	SD=0!	0	100		[Caedibacter] taeniospiralis group	0.01	0	SD=0!	0	100		Alkanindiges	0.03	0.01	0.01	0.38	0.07	96.58		Aquimixticola	0.02	0.01	0.01	0.44	0.06	97.9		Verrucomicrobiae_unid_genus
					Phycisphaeraceae_unid_genus	0.02	0	0.08	0	99.98		Subgroup 22_unid_genus	0.02	0	0.16	0	99.91		Anaerobacillus	0.01	0	SD=0!	0	100		_unid_genus	0.01	0	SD=0!	0	100		Aquimixticola	0.02	0.01	0.01	0.45	0.07	96.65		Flammeovirgaceae_unid_genus	0.02	0.01	0.01	0.39	0.05	97.96		Ruegeria
					Pirellula	0.02	0	0.08	0	99.98		Propionigenium	0.01	0.01	0.2	0.01	99.84		Aquimixticola	0.01	0	SD=0!	0	100		028H05-P-BN-P5v	0.01	0	0.16	0	99.96		Salinisphaera	0.02	0.02	0.01	0.36	0.07	96.72		Altererythrobacter	0	0.02	0.01	0.4	0.05	98.01		Saprospira
					Pseudooceanicola	0.02	0	0.08	0	100		028H05-P-BN-P5v	0.01	0	SD=0!	0	100		Armatimonadales_unid_genus	0.01	0	SD=0!	0	100		0319-6G20_unid_genus	0.01	0	SD=0!	0	100		Methylococcales_unid_genus	0.01	0.03	0.01	0.35	0.07	96.79		Oleispira	0.08	0.02	0.01	0.4	0.05	98.06		Thermomonas
					Roseobacter	0.02	0	0.14	0	99.92		Acidovorax	0.01	0	0.14	0	99.93		Bradyrhizobium	0.01	0	SD=0!	0	100		37-13_unid_genus	0.01	0	SD=0!	0	100		Candidatus Amoebophilus	0.06	0.03	0.01	0.39	0.07	96.87		67-14_unid_genus	0.02	0.02	0.01	0.4	0.05	98.11		Oleispira
					Salinisphaera	0.02	0	0.14	0	99.94		Aestuariibacter	0.01	0	SD=0!	0	100		Candidatus Captivus	0.01	0	SD=0!	0	100		67-14_unid_genus	0.01	0	SD=0!	0	100		Phycisphaeraceae_unid_genus	0.02	0.01	0.01	0.4	0.07	96.94		Rubritalea	0.06	0.01	0.01	0.38	0.05	98.16		Halarcobacter
					Sphingobium	0.02	0	SD=0!	0	100		Aestuariicella	0.01	0	SD=0!	0	100		Candidatus Peribacteria_unid_genus	0.01	0	SD=0!	0	100		Aestuariibacter	0.01	0	SD=0!	0	100		ABY1_unid_genus	0.05	0	0.01	0.31	0.07	97.01		CHAB-XI-27_unid_genus	0.01	0.01	0.01	0.4	0.05	98.21		Holosporaceae_unid_genus
					Sphingopyxis	0.02	0	0.16	0	99.9		Alkanindiges	0.01	0	0.08	0	99.98		CHAB-XI-27_unid_genus	0.01	0	SD=0!	0	100		Aestuariicella	0.01	0	0.16	0	99.98		Corynebacterium	0.01	0.01	0.01	0.35	0.07	97.08		Verrucomicrobiota_unid_genus	0.01	0	0.01	0.38	0.05	98.25		Fulvivirga
					Streptococcus	0.02	0	0.11	0	99.97		Anaerobacillus	0.01	0	0.08	0	100		Citreicella	0.01	0	SD=0!	0	100		Allofrancisella	0.01	0	SD=0!	0	100		Pseudooceanicola	0.02	0.02	0.01	0.41	0.07	97.15		Gastranaerophilales_unid_genus	0.02	0.01	0.01	0.4	0.05	98.3		Rapidithrix
					Verrucomicrobiae_unid_genus	0.02	0	0.16	0	99.89		Aquimixticola	0.01	0	0.16	0	99.93		Clade IV_unid_genus	0.01	0	SD=0!	0	100		Altererythrobacter	0.01	0	SD=0!	0	100		Sphingobium	0.02	0.01	0.01	0.31	0.07	97.21		Loktanella	0.02	0.02	0.01	0.39	0.05	98.35		Parasphingopyxis
					Propionigenium	0.01	0.01	0.2	0.01	99.85		Arcticiflavibacter	0.01	0	SD=0!	0	100		Cyanobiaceae_unid_genus	0.01	0	SD=0!	0	100		Anaerobacillus	0.01	0	SD=0!	0	100		Vallitalea	0.01	0.02	0.01	0.37	0.07	97.28		Halarcobacter	0	0.02	0.01	0.33	0.05	98.39		Kordiimonas
					_unid_genus	0.01	0	0.08	0	99.99		Armatimonadales_unid_genus	0.01	0	0.08	0	99.99		Desulfobacterota_unid_genus	0.01	0	SD=0!	0	100		Atelocyanobacterium (UCYN-A)	0.01	0	SD=0!	0	100		Aestuariicella	0.02	0.01	0.01	0.37	0.07	97.35		Bradyrhizobium	0.01	0.01	0.01	0.34	0.04	98.44		Gilvibacter
					028H05-P-BN-P5v	0.01	0	SD=0!	0	100		Candidatus Campbellbacteria_unid_genus	0.01	0	0.14	0	99.94		Desulfocapsaceae_unid_genus	0.01	0	SD=0!	0	100		Babeliaceae_unid_genus	0.01	0	SD=0!	0	100		Bacillus	0	0.03	0.01	0.3	0.06	97.41		Maritalea	0	0.02	0.01	0.37	0.04	98.48		Roseobacter clade NAC11-7 lineage
					Acidovorax	0.01	0	SD=0!	0	100		Chryseoglobus	0.01	0	0.08	0	100		Desulfofrigus	0.01	0	SD=0!	0	100		Blastocatella	0.01	0	SD=0!	0	100		Haliea	0.03	0.03	0.01	0.34	0.06	97.48		Aestuariibacter	0.03	0	0.01	0.32	0.04	98.53		Aestuariicella
					Ahrensia	0.01	0	SD=0!	0	100		Corynebacterium	0.01	0	SD=0!	0	100		Flammeovirgaceae_unid_genus	0.01	0	SD=0!	0	100		Bradyrhizobium	0.01	0	SD=0!	0	100		Umboniibacter	0.02	0.01	0.01	0.33	0.06	97.54		Pseudoruegeria	0.01	0.01	0.01	0.36	0.04	98.57		Turneriella
					Allorhizobium-Neorhizobium-Pararhizobium-Rhizobium	0.01	0	SD=0!	0	100		Dolosigranulum	0.01	0	SD=0!	0	100		Gastranaerophilales_unid_genus	0.01	0	SD=0!	0	100		Campylobacterales_unid_genus	0.01	0	SD=0!	0	100		Fibrella	0.01	0.02	0.01	0.37	0.06	97.6		Parachlamydiaceae_unid_genus	0.01	0	0.01	0.35	0.04	98.61		Arcticiflavibacter
					Anaerobacillus	0.01	0	SD=0!	0	100		Eionea	0.01	0	SD=0!	0	100		Holosporaceae_unid_genus	0.01	0	SD=0!	0	100		Candidatus Captivus	0.01	0	SD=0!	0	100		UBA12409_unid_genus	0.04	0	0.01	0.32	0.06	97.66		Owenweeksia	0.01	0	0.01	0.32	0.04	98.65		Candidatus Abawacabacteria_unid_genus
					Blastocatella	0.01	0	SD=0!	0	100		Gilvibacter	0.01	0	0.08	0	100		Kordiimonas	0.01	0	SD=0!	0	100		Cellvibrio	0.01	0	SD=0!	0	100		Dolosigranulum	0.01	0.01	0.01	0.3	0.06	97.72		Mucilaginibacter	0.01	0	0.01	0.34	0.04	98.69		Cellvibrio
					Blfdi19_unid_genus	0.01	0	0.11	0	99.94		Gven-F17_unid_genus	0.01	0	0.08	0	99.99		Labrenzia	0.01	0	SD=0!	0	100		Clade IV_unid_genus	0.01	0	SD=0!	0	100		Rickettsiella	0.01	0.01	0.01	0.32	0.06	97.77		Kushneria	0.01	0	0.01	0.27	0.04	98.73		Eionea
					Bradyrhizobium	0.01	0	SD=0!	0	100		Hydrogenophaga	0.01	0	0.08	0	99.98		Lentisphaera	0.01	0	SD=0!	0	100		Eionea	0.01	0	SD=0!	0	100		Labrenzia	0.03	0.01	0.01	0.34	0.05	97.83		Turneriella	0	0.02	0.01	0.34	0.04	98.77		Sphingopyxis
					Candidatus Campbellbacteria_unid_genus	0.01	0	SD=0!	0	100		Kangiella	0.01	0	0.11	0	99.96		Leptolyngbya LEGE-06070	0.01	0	SD=0!	0	100		Enterovibrio	0.01	0	SD=0!	0	100		Propionigenium	0.01	0.01	0.01	0.34	0.05	97.88		Desulfobacterota_unid_genus	0.01	0.01	0.01	0.3	0.04	98.81		Algivirga
					CHAB-XI-27_unid_genus	0.01	0	SD=0!	0	100		Kordiimonas	0.01	0	0.08	0	100		Leucothrix	0.01	0	SD=0!	0	100		Euryhalocaulis	0.01	0	SD=0!	0	100		Anaerobacillus	0.01	0.01	0.01	0.33	0.05	97.93		Kordiimonas	0.01	0.01	0.01	0.3	0.04	98.84		WCHB1-41_unid_genus
					Corynebacterium	0.01	0	0.08	0	99.99		Labrenzia	0.01	0	SD=0!	0	100		Lutibacter	0.01	0	SD=0!	0	100		Flammeovirgaceae_unid_genus	0.01	0	SD=0!	0	100		Sulfurimonas	0.03	0.04	0.01	0.36	0.05	97.99		WCHB1-41_unid_genus	0.01	0.02	0.01	0.34	0.03	98.88		Pedomicrobium
					Deinococcus	0.01	0	SD=0!	0	100		Latescibacterota_unid_genus	0.01	0	0.11	0	99.97		NB1-j_unid_genus	0.01	0	0.16	0	99.91		Fuerstia	0.01	0	SD=0!	0	100		Candidatus Campbellbacteria_unid_genus	0.01	0.01	0.01	0.32	0.05	98.04		Patescibacteria_unid_genus	0.05	0	0.01	0.3	0.03	98.91		Maribacter
					Desulfobacterota_unid_genus	0.01	0	0.08	0	99.99		Leucothrix	0.01	0	SD=0!	0	100		Neorhizobium	0.01	0	SD=0!	0	100		Gastranaerophilales_unid_genus	0.01	0	SD=0!	0	100		Latescibacterota_unid_genus	0.02	0.01	0.01	0.34	0.05	98.09		Spongiibacteraceae_unid_genus	0.01	0.02	0.01	0.27	0.03	98.94		Mycobacterium
					Dolosigranulum	0.01	0	SD=0!	0	100		Maribacter	0.01	0	SD=0!	0	100		Nereida	0.01	0	SD=0!	0	100		Gven-F17_unid_genus	0.01	0	SD=0!	0	100		Kordiimonas	0.01	0.01	0.01	0.31	0.05	98.13		Rickettsialesv	0	0.01	0.01	0.32	0.03	98.98		Citreicella
					EC3_unid_genus	0.01	0	0.11	0	99.96		Maritalea	0.01	0	0.08	0	99.99		Nonlabens	0.01	0	SD=0!	0	100		HglApr721_unid_genus	0.01	0	SD=0!	0	100		Salegentibacter	0.01	0.01	0.01	0.29	0.04	98.18		Sphingobium	0.02	0.01	0.01	0.28	0.03	99.01		CHAB-XI-27_unid_genus
					Enterovibrio	0.01	0	SD=0!	0	100		Methyloceanibacter	0.01	0	SD=0!	0	100		Paraperlucidibaca	0.01	0	SD=0!	0	100		Holosporaceae_unid_genus	0.01	0	SD=0!	0	100		Marinobacter	0.01	0	0.01	0.3	0.04	98.22		Maribacter	0.01	0	0.01	0.29	0.03	99.04		Desulfobacterota_unid_genus
					Fibrella	0.01	0	0.08	0	100		Mycobacterium	0.01	0	SD=0!	0	100		Parasphingopyxis	0.01	0	SD=0!	0	100		I3A_unid_genus	0.01	0	SD=0!	0	100		Hydrogenophaga	0.01	0.01	0.01	0.27	0.04	98.26		Cellvibrio	0	0.02	0.01	0.27	0.03	99.07		Parachlamydiaceae_unid_genus
					Finegoldia	0.01	0	0.08	0	99.98		NB1-j_unid_genus	0.01	0	SD=0!	0	100		Pseudoruegeria	0.01	0	SD=0!	0	100		KD4-96_unid_genus	0.01	0	SD=0!	0	100		Sphingopyxis	0.02	0.01	0.01	0.3	0.04	98.31		Rapidithrix	0.01	0.01	0.01	0.25	0.03	99.1		Aquimixticola
					Gilvibacter	0.01	0	SD=0!	0	100		Parachlamydiaceae_unid_genus	0.01	0	SD=0!	0	100		Rapidithrix	0.01	0	SD=0!	0	100		Kushneria	0.01	0	SD=0!	0	100		Leucothrix	0.01	0.01	0.01	0.27	0.04	98.35		Candidatus Abawacabacteria_unid_genus	0.03	0	0.01	0.3	0.03	99.13		Rhodanobacter
					HTCC5015	0.01	0	SD=0!	0	100		Parasphingopyxis	0.01	0	SD=0!	0	100		Rickettsialesv	0.01	0	SD=0!	0	100		Loktanella	0.01	0	SD=0!	0	100		Euryhalocaulis	0.05	0.06	0.01	0.39	0.04	98.39		Holosporaceae_unid_genus	0.06	0.01	0.01	0.31	0.03	99.16		HTCC5015
					Hydrogenophaga	0.01	0	0.08	0	99.98		Pectobacteriaceae_unid_genus	0.01	0	0.08	0	99.99		Roseobacter clade NAC11-7 lineage	0.01	0	SD=0!	0	100		Luteibaculum	0.01	0	SD=0!	0	100		Devosiaceae_unid_genus	0.02	0.02	0.01	0.29	0.04	98.44		Blastocatella	0.01	0	0.01	0.25	0.03	99.19		028H05-P-BN-P5v
					Kangiella	0.01	0	0.14	0	99.9		Phycisphaeraceae_unid_genus	0.01	0	SD=0!	0	100		Rubritalea	0.01	0	0.16	0	99.93		Marinimicrobia (SAR406 clade)_unid_genus	0.01	0	SD=0!	0	100		Parasphingopyxis	0.02	0.01	0.01	0.33	0.04	98.48		Mycobacterium	0.01	0	0.01	0.27	0.03	99.22		Labrenzia
					Kordiimonas	0.01	0	SD=0!	0	100		Ponticaulis	0.01	0	SD=0!	0	100		Saccharospirillaceae_unid_genus	0.01	0	SD=0!	0	100		Methylococcales_unid_genus	0.01	0	SD=0!	0	100		028H05-P-BN-P5v	0.01	0.01	0.01	0.31	0.04	98.52		Saccharospirillaceae_unid_genus	0.04	0.01	0.01	0.27	0.03	99.25		WPS-2_unid_genus
					Kushneria	0.01	0	SD=0!	0	100		R76-B128	0.01	0	0.11	0	99.96		Salegentibacter	0.01	0	SD=0!	0	100		Nonlabens	0.01	0	SD=0!	0	100		Turneriella	0	0.01	0.01	0.31	0.04	98.56		Peptoniphilus	0.01	0	0.01	0.19	0.03	99.28		Candidatus Captivus
					Lawsonella	0.01	0	SD=0!	0	100		Rheinheimera	0.01	0	SD=0!	0	100		Saprospira	0.01	0	0.16	0	99.88		Oceaniserpentilla	0.01	0	SD=0!	0	100		Pedobacter	0	0.02	0.01	0.25	0.04	98.6		Leisingera	0.01	0	0.01	0.19	0.03	99.31		Kushneria
					Leisingera	0.01	0	SD=0!	0	100		Rhizobiales_unid_genus	0.01	0	0.08	0	99.98		Serratia	0.01	0	SD=0!	0	100		Oleispira	0.01	0	SD=0!	0	100		Chryseoglobus	0.02	0.01	0.01	0.23	0.04	98.64		Armatimonadales_unid_genus	0	0.01	0.01	0.27	0.03	99.34		Leucothrix
					Leucothrix	0.01	0	0.08	0	99.97		Rhodanobacter	0.01	0	SD=0!	0	100		Sphingobium	0.01	0	SD=0!	0	100		Parahaliea	0.01	0	SD=0!	0	100		Rickettsialesv	0	0.02	0.01	0.28	0.04	98.68		Citreicella	0	0.01	0.01	0.27	0.03	99.36		Gven-F17_unid_genus
					Limnobacter	0.01	0	SD=0!	0	100		Rickettsiella	0.01	0	SD=0!	0	100		Streptococcus	0.01	0	SD=0!	0	100		Patescibacteria_unid_genus	0.01	0	SD=0!	0	100		Mycobacterium	0.01	0.01	0.01	0.29	0.04	98.72		Saprospira	0.05	0.01	0.01	0.27	0.03	99.39		Waddlia
					Maribacter	0.01	0	0.08	0	100		Roseobacter clade NAC11-7 lineage	0.01	0	SD=0!	0	100		Vallitalea	0.01	0	SD=0!	0	100		PAUC26f_unid_genus	0.01	0	0.16	0	99.99		Spongiibacteraceae_unid_genus	0.01	0.01	0.01	0.28	0.04	98.76		Lawsonella	0.01	0	0.01	0.19	0.03	99.41		Nereida
					Marinobacter	0.01	0	0.08	0	99.98		Salegentibacter	0.01	0	SD=0!	0	100		Verticiella	0.01	0	SD=0!	0	100		Pedobacter	0.01	0	SD=0!	0	100		Gven-F17_unid_genus	0	0.01	0.01	0.28	0.04	98.79		Marinobacter	0.01	0	0.01	0.27	0.03	99.44		Euryhalocaulis
					Mesonia	0.01	0	SD=0!	0	100		Salinicola	0.01	0	SD=0!	0	100		Waddlia	0.01	0	SD=0!	0	100		Pedosphaeraceae_unid_genus	0.01	0	SD=0!	0	100		Acanthopleuribacter	0.03	0	0.01	0.26	0.04	98.83		Allorhizobium-Neorhizobium-Pararhizobium-Rhizobium	0.01	0	0	0.19	0.02	99.46		Patescibacteria_unid_genus
					Methylobacterium-Methylorubrum	0.01	0	0.11	0	99.95		Sneathiella	0.01	0	SD=0!	0	100		028H05-P-BN-P5v	0	0	SD=0!	0	100		Pir4 lineage	0.01	0	0.16	0	99.99		Roseobacter clade NAC11-7 lineage	0.01	0.01	0.01	0.26	0.04	98.87		Limnobacter	0.01	0	0	0.19	0.02	99.49		Pseudoruegeria
					Methylococcales_unid_genus	0.01	0	SD=0!	0	100		Soortia	0.01	0	SD=0!	0	100		0319-6G20_unid_genus	0	0	SD=0!	0	100		Planococcus	0.01	0	SD=0!	0	100		Turicella	0.01	0	0.01	0.26	0.04	98.9		PAUC26f_unid_genus	0.01	0	0	0.25	0.02	99.51		Blfdi19_unid_genus
					Mucilaginibacter	0.01	0	SD=0!	0	100		Sphingobium	0.01	0	0.08	0	99.98		37-13_unid_genus	0	0	SD=0!	0	100		Rhizobiaceae_unid_genus	0.01	0	SD=0!	0	100		Peptoniphilus	0.01	0	0.01	0.23	0.04	98.94		Desulfocapsaceae_unid_genus	0.03	0.01	0	0.27	0.02	99.54		Serratia
					Mycobacterium	0.01	0	SD=0!	0	100		Sphingopyxis	0.01	0	SD=0!	0	100		Acidovorax	0	0	SD=0!	0	100		Roseobacter clade NAC11-7 lineage	0.01	0	SD=0!	0	100		Methyloceanibacter	0	0.01	0.01	0.25	0.03	98.97		Anaerobacillus	0.01	0.01	0	0.25	0.02	99.56		Sneathiella
					Owenweeksia	0.01	0	SD=0!	0	100		Spirosoma	0.01	0	SD=0!	0	100		Aestuariibacter	0	0	SD=0!	0	100		Rubritalea	0.01	0	SD=0!	0	100		Rubrivirga	0	0.02	0.01	0.24	0.03	99.01		Waddlia	0.01	0.01	0	0.25	0.02	99.58		Psychrobium
					Parachlamydiaceae_unid_genus	0.01	0	0.14	0	99.95		Spongiibacteraceae_unid_genus	0.01	0	SD=0!	0	100		Allorhizobium-Neorhizobium-Pararhizobium-Rhizobium	0	0	SD=0!	0	100		Saccharospirillaceae_unid_genus	0.01	0	SD=0!	0	100		Rhodococcus	0.01	0.02	0	0.26	0.03	99.04		Erwiniaceae_unid_genus	0	0	0	0.19	0.02	99.6		Desulfofrigus
					PAUC26f_unid_genus	0.01	0	SD=0!	0	100		Spongiibacterium	0.01	0	SD=0!	0	100		Arcticiflavibacter	0	0	SD=0!	0	100		Salegentibacter	0.01	0	SD=0!	0	100		Pirellula	0.02	0	0	0.24	0.03	99.07		Desulfofrigus	0	0.01	0	0.19	0.02	99.62		Allofrancisella
					Peptoniphilus	0.01	0	SD=0!	0	100		Terasakiella	0.01	0	0.08	0	99.99		Azospira	0	0	SD=0!	0	100		Saprospira	0.01	0	SD=0!	0	100		Marinicaulis	0.02	0	0	0.25	0.03	99.1		Vallitalea	0.01	0.01	0	0.25	0.02	99.64		Nonlabens
					Pontibacterium	0.01	0	SD=0!	0	100		Thermomonas	0.01	0	SD=0!	0	100		Babeliaceae_unid_genus	0	0	SD=0!	0	100		Sneathiella	0.01	0	SD=0!	0	100		Bradyrhizobium	0.01	0	0	0.26	0.03	99.14		Paraperlucidibaca	0	0.01	0	0.19	0.02	99.66		Pirellula
					Pseudoruegeria	0.01	0	SD=0!	0	100		Turneriella	0.01	0	SD=0!	0	100		Bacteroidota_unid_genus	0	0	SD=0!	0	100		Soortia	0.01	0	SD=0!	0	100		Finegoldia	0.01	0	0	0.2	0.03	99.17		Cyanobiaceae_unid_genus	0	0.01	0	0.19	0.02	99.68		Pedosphaeraceae_unid_genus
					Rapidithrix	0.01	0	0.08	0	99.98		Umboniibacter	0.01	0	0.14	0	99.94		Blastocatella	0	0	SD=0!	0	100		Spongiibacteraceae_unid_genus	0.01	0	SD=0!	0	100		Spongiibacterium	0.02	0.01	0	0.27	0.03	99.2		Chroococcidiopsaceae_unid_genus	0	0	0	0.19	0.02	99.7		Paraperlucidibaca
					Rhodococcus	0.01	0	SD=0!	0	100		Waddlia	0.01	0	SD=0!	0	100		Blfdi19_unid_genus	0	0	SD=0!	0	100		Streptococcus	0.01	0	SD=0!	0	100		Waddlia	0.01	0.01	0	0.24	0.03	99.23		WPS-2_unid_genus	0.01	0	0	0.23	0.02	99.72		Bradyrhizobium
					Rickettsiella	0.01	0	0.08	0	99.99		WPS-2_unid_genus	0.01	0	SD=0!	0	100		Campylobacterales_unid_genus	0	0	SD=0!	0	100		Subgroup 22_unid_genus	0.01	0	SD=0!	0	100		Soortia	0	0.01	0	0.25	0.03	99.26		Nereida	0.06	0.01	0	0.19	0.02	99.73		Cyanobiaceae_unid_genus
					Roseitalea	0.01	0	SD=0!	0	100		0319-6G20_unid_genus	0	0	SD=0!	0	100		Candidatus Abawacabacteria_unid_genus	0	0	SD=0!	0	100		Taeseokella	0.01	0	SD=0!	0	100		Maribacter	0.01	0.01	0	0.26	0.03	99.29		Algivirga	0.06	0.01	0	0.19	0.02	99.75		Saccharospirillaceae_unid_genus
					Roseobacter clade NAC11-7 lineage	0.01	0	0.08	0	99.99		37-13_unid_genus	0	0	SD=0!	0	100		Candidatus Campbellbacteria_unid_genus	0	0	SD=0!	0	100		Thalassolituus	0.01	0	SD=0!	0	100		Maritalea	0	0.01	0	0.24	0.03	99.31		Neorhizobium	0	0.01	0	0.19	0.02	99.77		PAUC26f_unid_genus
					Salegentibacter	0.01	0	SD=0!	0	100		ABY1_unid_genus	0	0	SD=0!	0	100		Candidatus Cryptoprodotis	0	0	SD=0!	0	100		Turneriella	0.01	0	0.16	0	99.97		Gilvibacter	0.01	0.01	0	0.26	0.03	99.34		Allofrancisella	0	0.01	0	0.19	0.02	99.78		Anaerobacillus
					Spirosoma	0.01	0	SD=0!	0	100		Acanthopleuribacter	0	0	SD=0!	0	100		Candidatus Obscuribacter	0	0	SD=0!	0	100		Verrucomicrobiae_unid_genus	0.01	0	SD=0!	0	100		WPS-2_unid_genus	0.01	0.01	0	0.22	0.03	99.37		Nonlabens	0	0.01	0	0.19	0.01	99.8		Blastocatella
					Spongiibacteraceae_unid_genus	0.01	0	0.08	0	99.99		Ahrensia	0	0	SD=0!	0	100		Chlamydialesv	0	0	SD=0!	0	100		Verrucomicrobiota_unid_genus	0.01	0	0.16	0	100		Eionea	0	0.01	0	0.21	0.03	99.4		Chlamydialesv	0	0	0	0.19	0.01	99.81		Vallitalea
					Subgroup 22_unid_genus	0.01	0	0.08	0	99.99		Allofrancisella	0	0	SD=0!	0	100		Chroococcidiopsaceae_unid_genus	0	0	SD=0!	0	100		Verticiella	0.01	0	SD=0!	0	100		Thermomonas	0	0.01	0	0.2	0.03	99.42		Candidatus Captivus	0.02	0.01	0	0.19	0.01	99.82		Leptolyngbya LEGE-06070
					Turicella	0.01	0	0.08	0	99.98		Allorhizobium-Neorhizobium-Pararhizobium-Rhizobium	0	0	SD=0!	0	100		Corynebacterium	0	0	SD=0!	0	100		WCHB1-41_unid_genus	0.01	0	SD=0!	0	100		Sva1033_unid_genus	0	0	0	0.21	0.03	99.45		HTCC5015	0.01	0	0	0.19	0.01	99.84		Bacteroidota_unid_genus
					Vallitalea	0.01	0	0.08	0	99.98		Altererythrobacter	0	0	SD=0!	0	100		Dolosigranulum	0	0	SD=0!	0	100		WPS-2_unid_genus	0.01	0	SD=0!	0	100		Sneathiella	0	0.01	0	0.24	0.02	99.47		Dolosigranulum	0.01	0	0	0.19	0.01	99.85		Aestuariibacter
					Verrucomicrobiota_unid_genus	0.01	0	0.08	0	99.99		Azospira	0	0	SD=0!	0	100		Eionea	0	0	SD=0!	0	100		Acidovorax	0	0	SD=0!	0	100		Pedomicrobium	0.02	0	0	0.22	0.02	99.5		Serratia	0	0.01	0	0.19	0.01	99.86		Sphingobium
					Waddlia	0.01	0	SD=0!	0	100		Babeliaceae_unid_genus	0	0	SD=0!	0	100		Erwiniaceae_unid_genus	0	0	SD=0!	0	100		Algivirga	0	0	SD=0!	0	100		Kushneria	0.01	0	0	0.18	0.02	99.52		Leucothrix	0.01	0.01	0	0.19	0.01	99.88		Desulfocapsaceae_unid_genus
					WCHB1-41_unid_genus	0.01	0	SD=0!	0	100		Blastocatella	0	0	SD=0!	0	100		Euryhalocaulis	0	0	SD=0!	0	100		Allorhizobium-Neorhizobium-Pararhizobium-Rhizobium	0	0	SD=0!	0	100		Blfdi19_unid_genus	0.01	0	0	0.2	0.02	99.54		Lentisphaera	0.03	0.01	0	0.19	0.01	99.89		Gastranaerophilales_unid_genus
					WPS-2_unid_genus	0.01	0	SD=0!	0	100		Blfdi19_unid_genus	0	0	SD=0!	0	100		Finegoldia	0	0	SD=0!	0	100		Arcticiflavibacter	0	0	SD=0!	0	100		Pseudoruegeria	0.01	0	0	0.21	0.02	99.57		Corynebacterium	0.01	0	0	0.16	0.01	99.9		Verrucomicrobiota_unid_genus
					0319-6G20_unid_genus	0	0	SD=0!	0	100		Bradyrhizobium	0	0	SD=0!	0	100		Fuerstia	0	0	SD=0!	0	100		Azospira	0	0	SD=0!	0	100		Armatimonadales_unid_genus	0	0.01	0	0.21	0.02	99.59		Leptolyngbya LEGE-06070	0.03	0.01	0	0.19	0.01	99.91		Neorhizobium
					37-13_unid_genus	0	0	SD=0!	0	100		Campylobacterales_unid_genus	0	0	SD=0!	0	100		Gven-F17_unid_genus	0	0	SD=0!	0	100		Bacillus	0	0	SD=0!	0	100		Ahrensia	0.01	0	0	0.23	0.02	99.61		Clade IV_unid_genus	0	0.01	0	0.19	0.01	99.92		Corynebacterium
					Allofrancisella	0	0	SD=0!	0	100		Candidatus Obscuribacter	0	0	SD=0!	0	100		HglApr721_unid_genus	0	0	SD=0!	0	100		Bacteroidota_unid_genus	0	0	SD=0!	0	100		CHAB-XI-27_unid_genus	0.01	0	0	0.23	0.02	99.63		Candidatus Peribacteria_unid_genus	0.04	0.01	0	0.19	0.01	99.93		Azospira
					Altererythrobacter	0	0	SD=0!	0	100		Candidatus Phaeomarinobacter	0	0	SD=0!	0	100		HTCC5015	0	0	SD=0!	0	100		Candidatus Campbellbacteria_unid_genus	0	0	SD=0!	0	100		Spirosoma	0.01	0.01	0	0.22	0.02	99.65		KD4-96_unid_genus	0.02	0	0	0.19	0.01	99.94		Clade IV_unid_genus
					Arcticiflavibacter	0	0	SD=0!	0	100		Cellvibrio	0	0	SD=0!	0	100		Hydrogenophaga	0	0	SD=0!	0	100		Candidatus Cryptoprodotis	0	0	SD=0!	0	100		Rheinheimera	0	0.01	0	0.15	0.02	99.67		Leeuwenhoekiella	0	0	0	0.16	0.01	99.95		Candidatus Peribacteria_unid_genus
					Armatimonadales_unid_genus	0	0	SD=0!	0	100		CHAB-XI-27_unid_genus	0	0	SD=0!	0	100		Kangiella	0	0	SD=0!	0	100		Candidatus Peribacteria_unid_genus	0	0	SD=0!	0	100		Pontibacterium	0.01	0	0	0.15	0.02	99.69		Pedobacter	0	0	0	0.19	0.01	99.96		Phaeocystidibacter
					Azospira	0	0	SD=0!	0	100		Chlamydialesv	0	0	SD=0!	0	100		KD4-96_unid_genus	0	0	SD=0!	0	100		Corynebacterium	0	0	SD=0!	0	100		Blastocatella	0.01	0	0	0.17	0.02	99.71		Euryhalocaulis	0.05	0	0	0.19	0.01	99.97		0319-6G20_unid_genus
					Babeliaceae_unid_genus	0	0	SD=0!	0	100		Chroococcidiopsaceae_unid_genus	0	0	SD=0!	0	100		Kushneria	0	0	SD=0!	0	100		Cyanobiaceae_unid_genus	0	0	SD=0!	0	100		Pedosphaeraceae_unid_genus	0	0	0	0.18	0.02	99.73		Fuerstia	0	0	0	0.16	0.01	99.98		37-13_unid_genus
					Bacillus	0	0	SD=0!	0	100		Citreicella	0	0	SD=0!	0	100		Lawsonella	0	0	SD=0!	0	100		Desulfocapsaceae_unid_genus	0	0	SD=0!	0	100		Paraperlucidibaca	0	0	0	0.15	0.02	99.74		Phaeocystidibacter	0.08	0	0	0.19	0.01	99.99		Acidovorax
					Campylobacterales_unid_genus	0	0	SD=0!	0	100		Clade IV_unid_genus	0	0	SD=0!	0	100		Leeuwenhoekiella	0	0	SD=0!	0	100		Desulfofrigus	0	0	SD=0!	0	100		Pectobacteriaceae_unid_genus	0	0.01	0	0.19	0.02	99.76		Bacteroidota_unid_genus	0.04	0	0	Undefined!	0	100		Allorhizobium-Neorhizobium-Pararhizobium-Rhizobium
					Candidatus Obscuribacter	0	0	SD=0!	0	100		Cyanobiaceae_unid_genus	0	0	SD=0!	0	100		Leisingera	0	0	SD=0!	0	100		Dolosigranulum	0	0	SD=0!	0	100		Mucilaginibacter	0.01	0	0	0.18	0.02	99.78		Candidatus Cryptoprodotis	0.03	0	0	Undefined!	0	100		Babeliaceae_unid_genus
					Cellvibrio	0	0	SD=0!	0	100		Desulfobacterota_unid_genus	0	0	SD=0!	0	100		Limnobacter	0	0	SD=0!	0	100		Erwiniaceae_unid_genus	0	0	SD=0!	0	100		PAUC26f_unid_genus	0.01	0	0	0.18	0.02	99.79		Sulfurimonas	0.03	0	0	Undefined!	0	100		Campylobacterales_unid_genus
					Chlamydialesv	0	0	SD=0!	0	100		Desulfofrigus	0	0	SD=0!	0	100		Luteibaculum	0	0	SD=0!	0	100		Finegoldia	0	0	SD=0!	0	100		Owenweeksia	0.01	0	0	0.17	0.02	99.81		Marinobacterium	0.02	0	0	Undefined!	0	100		Candidatus Campbellbacteria_unid_genus
					Chroococcidiopsaceae_unid_genus	0	0	SD=0!	0	100		Erwiniaceae_unid_genus	0	0	SD=0!	0	100		Maribacter	0	0	SD=0!	0	100		Flammeovirga	0	0	SD=0!	0	100		Verrucomicrobiota_unid_genus	0.01	0	0	0.19	0.02	99.82		Umboniibacter	0.02	0	0	Undefined!	0	100		Candidatus Cryptoprodotis
					Citreicella	0	0	SD=0!	0	100		Finegoldia	0	0	SD=0!	0	100		Marinobacter	0	0	SD=0!	0	100		Fulvivirga	0	0	SD=0!	0	100		Cyanobiaceae_unid_genus	0	0	0	0.14	0.01	99.84		028H05-P-BN-P5v	0.01	0	0	Undefined!	0	100		Candidatus Obscuribacter
					Clade IV_unid_genus	0	0	SD=0!	0	100		Fuerstia	0	0	SD=0!	0	100		Marinobacterium	0	0	SD=0!	0	100		Halarcobacter	0	0	SD=0!	0	100		Spongiibacter	0	0	0	0.15	0.01	99.85		Acidovorax	0.01	0	0	Undefined!	0	100		Chlamydialesv
					Cyanobiaceae_unid_genus	0	0	SD=0!	0	100		Halarcobacter	0	0	SD=0!	0	100		Mesonia	0	0	SD=0!	0	100		HTCC5015	0	0	SD=0!	0	100		Parachlamydiaceae_unid_genus	0.01	0.01	0	0.17	0.01	99.87		Candidatus Campbellbacteria_unid_genus	0.01	0	0	Undefined!	0	100		Chroococcidiopsaceae_unid_genus
					Desulfofrigus	0	0	SD=0!	0	100		HglApr721_unid_genus	0	0	SD=0!	0	100		Methyloceanibacter	0	0	SD=0!	0	100		Hydrogenophaga	0	0	SD=0!	0	100		Arcticiflavibacter	0	0.01	0	0.11	0.01	99.88		Finegoldia	0.01	0	0	Undefined!	0	100		Dolosigranulum
					Eionea	0	0	SD=0!	0	100		Kushneria	0	0	SD=0!	0	100		Mucilaginibacter	0	0	SD=0!	0	100		Kangiella	0	0	SD=0!	0	100		Desulfobacterota_unid_genus	0.01	0	0	0.15	0.01	99.89		Hydrogenophaga	0.01	0	0	Undefined!	0	100		Erwiniaceae_unid_genus
					Erwiniaceae_unid_genus	0	0	SD=0!	0	100		Lawsonella	0	0	SD=0!	0	100		Muricauda	0	0	SD=0!	0	100		Lawsonella	0	0	SD=0!	0	100		Muricauda	0	0	0	0.15	0.01	99.9		Kangiella	0.01	0	0	Undefined!	0	100		Finegoldia
					Fuerstia	0	0	SD=0!	0	100		Leeuwenhoekiella	0	0	SD=0!	0	100		Mycobacterium	0	0	SD=0!	0	100		Leisingera	0	0	SD=0!	0	100		Altererythrobacter	0	0	0	0.15	0.01	99.91		Mesonia	0.01	0	0	Undefined!	0	100		Fuerstia
					Gven-F17_unid_genus	0	0	SD=0!	0	100		Leisingera	0	0	SD=0!	0	100		Owenweeksia	0	0	SD=0!	0	100		Leptolyngbya LEGE-06070	0	0	SD=0!	0	100		Limnobacter	0.01	0	0	0.11	0.01	99.92		Pontibacterium	0.01	0	0	Undefined!	0	100		HglApr721_unid_genus
					Halarcobacter	0	0	SD=0!	0	100		Limnobacter	0	0	SD=0!	0	100		Parachlamydiaceae_unid_genus	0	0	SD=0!	0	100		Leucothrix	0	0	SD=0!	0	100		Rhodanobacter	0	0.01	0	0.15	0.01	99.93		Propionigenium	0.01	0	0	Undefined!	0	100		Hydrogenophaga
					HglApr721_unid_genus	0	0	SD=0!	0	100		Luteibaculum	0	0	SD=0!	0	100		Parahaliea	0	0	SD=0!	0	100		Limnobacter	0	0	SD=0!	0	100		Halarcobacter	0	0	0	0.15	0.01	99.94		Rickettsiella	0.01	0	0	Undefined!	0	100		Kangiella
					Leeuwenhoekiella	0	0	SD=0!	0	100		Marinicaulis	0	0	SD=0!	0	100		Patescibacteria_unid_genus	0	0	SD=0!	0	100		Marinobacter	0	0	SD=0!	0	100		Leisingera	0.01	0	0	0.09	0.01	99.95		Subgroup 22_unid_genus	0.01	0	0	Undefined!	0	100		KD4-96_unid_genus
					Luteibaculum	0	0	SD=0!	0	100		Marinobacter	0	0	SD=0!	0	100		PAUC26f_unid_genus	0	0	SD=0!	0	100		Marinobacterium	0	0	SD=0!	0	100		Chroococcidiopsaceae_unid_genus	0	0	0	0.11	0.01	99.96		Turicella	0.01	0	0	Undefined!	0	100		Lawsonella
					Maritalea	0	0	SD=0!	0	100		Methylotenera	0	0	SD=0!	0	100		Pedobacter	0	0	SD=0!	0	100		Mesonia	0	0	SD=0!	0	100		Allorhizobium-Neorhizobium-Pararhizobium-Rhizobium	0.01	0	0	0.09	0.01	99.97		Psychrobium	0	0	0	0.19	0.01	100		Leeuwenhoekiella
					Methyloceanibacter	0	0	SD=0!	0	100		Mucilaginibacter	0	0	SD=0!	0	100		Pedosphaeraceae_unid_genus	0	0	SD=0!	0	100		Methyloceanibacter	0	0	SD=0!	0	100		Lawsonella	0.01	0	0	0.09	0.01	99.97		0319-6G20_unid_genus	0	0	0	Undefined!	0	100		Leisingera
					Muricauda	0	0	SD=0!	0	100		Muricauda	0	0	SD=0!	0	100		Peptoniphilus	0	0	SD=0!	0	100		Mycobacterium	0	0	SD=0!	0	100		Erwiniaceae_unid_genus	0	0	0	0.09	0.01	99.98		37-13_unid_genus	0	0	0	Undefined!	0	100		Limnobacter
					Neorhizobium	0	0	SD=0!	0	100		Neorhizobium	0	0	SD=0!	0	100		Phaeocystidibacter	0	0	SD=0!	0	100		Neiella	0	0	SD=0!	0	100		Azospira	0	0	0	0.11	0.01	99.99		Arcticiflavibacter	0	0	0	Undefined!	0	100		Luteibaculum
					Neptuniibacter	0	0	SD=0!	0	100		Nonlabens	0	0	SD=0!	0	100		Pir4 lineage	0	0	SD=0!	0	100		Neorhizobium	0	0	SD=0!	0	100		Noviherbaspirillum	0	0	0	0.11	0.01	99.99		Azospira	0	0	0	Undefined!	0	100		Marinobacter
					Nonlabens	0	0	SD=0!	0	100		Noviherbaspirillum	0	0	SD=0!	0	100		Pirellula	0	0	SD=0!	0	100		Nereida	0	0	SD=0!	0	100		Chlamydialesv	0	0	0	0.09	0	99.99		Babeliaceae_unid_genus	0	0	0	Undefined!	0	100		Marinobacterium
					Noviherbaspirillum	0	0	SD=0!	0	100		Oceanococcus	0	0	SD=0!	0	100		Pontibacterium	0	0	SD=0!	0	100		Noviherbaspirillum	0	0	SD=0!	0	100		0319-6G20_unid_genus	0	0	0	Undefined!	0	100		Campylobacterales_unid_genus	0	0	0	Undefined!	0	100		Methyloceanibacter
					Parahaliea	0	0	SD=0!	0	100		Owenweeksia	0	0	SD=0!	0	100		Propionigenium	0	0	SD=0!	0	100		Paraperlucidibaca	0	0	SD=0!	0	100		37-13_unid_genus	0	0	0	Undefined!	0	100		Candidatus Obscuribacter	0	0	0	Undefined!	0	100		Mucilaginibacter
					Paraperlucidibaca	0	0	SD=0!	0	100		Parahaliea	0	0	SD=0!	0	100		Psychrobium	0	0	SD=0!	0	100		Pectobacteriaceae_unid_genus	0	0	SD=0!	0	100		Allofrancisella	0	0	0	Undefined!	0	100		Eionea	0	0	0	Undefined!	0	100		Muricauda
					Pectobacteriaceae_unid_genus	0	0	SD=0!	0	100		Paraperlucidibaca	0	0	SD=0!	0	100		R76-B128	0	0	SD=0!	0	100		Peptoniphilus	0	0	SD=0!	0	100		Babeliaceae_unid_genus	0	0	0	Undefined!	0	100		Gven-F17_unid_genus	0	0	0	Undefined!	0	100		Owenweeksia
					Pedobacter	0	0	SD=0!	0	100		PAUC26f_unid_genus	0	0	SD=0!	0	100		Rheinheimera	0	0	SD=0!	0	100		Phaeocystidibacter	0	0	SD=0!	0	100		Campylobacterales_unid_genus	0	0	0	Undefined!	0	100		HglApr721_unid_genus	0	0	0	Undefined!	0	100		Parahaliea
					Pedosphaeraceae_unid_genus	0	0	SD=0!	0	100		Pedomicrobium	0	0	SD=0!	0	100		Rhizobiaceae_unid_genus	0	0	SD=0!	0	100		Pontibacterium	0	0	SD=0!	0	100		Candidatus Obscuribacter	0	0	0	Undefined!	0	100		Luteibaculum	0	0	0	Undefined!	0	100		Peptoniphilus
					Pir4 lineage	0	0	SD=0!	0	100		Pedosphaeraceae_unid_genus	0	0	SD=0!	0	100		Rhodanobacter	0	0	SD=0!	0	100		Propionigenium	0	0	SD=0!	0	100		Cellvibrio	0	0	0	Undefined!	0	100		Methyloceanibacter	0	0	0	Undefined!	0	100		Pir4 lineage
					Psychrobium	0	0	SD=0!	0	100		Peptoniphilus	0	0	SD=0!	0	100		Rickettsiella	0	0	SD=0!	0	100		Psychrobium	0	0	SD=0!	0	100		Citreicella	0	0	0	Undefined!	0	100		Muricauda	0	0	0	Undefined!	0	100		Pontibacterium
					Rheinheimera	0	0	SD=0!	0	100		Pir4 lineage	0	0	SD=0!	0	100		Rubrivirga	0	0	SD=0!	0	100		Rheinheimera	0	0	SD=0!	0	100		Clade IV_unid_genus	0	0	0	Undefined!	0	100		Parahaliea	0	0	0	Undefined!	0	100		Propionigenium
					Rhizobiaceae_unid_genus	0	0	SD=0!	0	100		Pirellula	0	0	SD=0!	0	100		Sneathiella	0	0	SD=0!	0	100		Rickettsialesv	0	0	SD=0!	0	100		Desulfofrigus	0	0	0	Undefined!	0	100		Pedosphaeraceae_unid_genus	0	0	0	Undefined!	0	100		R76-B128
					Rhodanobacter	0	0	SD=0!	0	100		Pontibacterium	0	0	SD=0!	0	100		Sphingopyxis	0	0	SD=0!	0	100		Rickettsiella	0	0	SD=0!	0	100		Fuerstia	0	0	0	0.07	0	100		Pir4 lineage	0	0	0	Undefined!	0	100		Rheinheimera
					Rickettsialesv	0	0	SD=0!	0	100		Pseudoruegeria	0	0	SD=0!	0	100		Spongiibacter	0	0	SD=0!	0	100		Rubrivirga	0	0	SD=0!	0	100		HglApr721_unid_genus	0	0	0	Undefined!	0	100		Rheinheimera	0	0	0	Undefined!	0	100		Rhizobiaceae_unid_genus
					Rubrivirga	0	0	SD=0!	0	100		Rhizobiaceae_unid_genus	0	0	SD=0!	0	100		Subgroup 22_unid_genus	0	0	SD=0!	0	100		Serratia	0	0	SD=0!	0	100		Leeuwenhoekiella	0	0	0	0.07	0	100		Rhizobiaceae_unid_genus	0	0	0	Undefined!	0	100		Rickettsiella
					Serratia	0	0	SD=0!	0	100		Ruegeria	0	0	SD=0!	0	100		Sulfurimonas	0	0	SD=0!	0	100		Spongiibacter	0	0	SD=0!	0	100		Luteibaculum	0	0	0	Undefined!	0	100		Rhodanobacter	0	0	0	Undefined!	0	100		Spongiibacter
					Sneathiella	0	0	SD=0!	0	100		Spongiibacter	0	0	SD=0!	0	100		Sva1033_unid_genus	0	0	SD=0!	0	100		Sulfurimonas	0	0	SD=0!	0	100		Neorhizobium	0	0	0	Undefined!	0	100		Rubrivirga	0	0	0	Undefined!	0	100		Subgroup 22_unid_genus
					Soortia	0	0	SD=0!	0	100		Sva1033_unid_genus	0	0	SD=0!	0	100		Taeseokella	0	0	SD=0!	0	100		Sva1033_unid_genus	0	0	SD=0!	0	100		Nonlabens	0	0	0	Undefined!	0	100		Sneathiella	0	0	0	Undefined!	0	100		Sulfurimonas
					Spongiibacter	0	0	SD=0!	0	100		Taeseokella	0	0	SD=0!	0	100		Thalassolituus	0	0	SD=0!	0	100		Thermomonas	0	0	SD=0!	0	100		Parahaliea	0	0	0	Undefined!	0	100		Spongiibacter	0	0	0	Undefined!	0	100		Sva1033_unid_genus
					Sva1033_unid_genus	0	0	SD=0!	0	100		Thalassolituus	0	0	SD=0!	0	100		Thermomonas	0	0	SD=0!	0	100		Turicella	0	0	SD=0!	0	100		Pir4 lineage	0	0	0	Undefined!	0	100		Sva1033_unid_genus	0	0	0	Undefined!	0	100		Taeseokella
					Taeseokella	0	0	SD=0!	0	100		Turicella	0	0	SD=0!	0	100		Turicella	0	0	SD=0!	0	100		Umboniibacter	0	0	SD=0!	0	100		Rhizobiaceae_unid_genus	0	0	0	Undefined!	0	100		Taeseokella	0	0	0	Undefined!	0	100		Thalassolituus
					Thalassolituus	0	0	SD=0!	0	100		UBA12409_unid_genus	0	0	SD=0!	0	100		Umboniibacter	0	0	SD=0!	0	100		Vallitalea	0	0	SD=0!	0	100		Taeseokella	0	0	0	Undefined!	0	100		Thalassolituus	0	0	0	Undefined!	0	100		Turicella
					Thermomonas	0	0	SD=0!	0	100		Verrucomicrobiae_unid_genus	0	0	SD=0!	0	100		Verrucomicrobiota_unid_genus	0	0	SD=0!	0	100		Waddlia	0	0	SD=0!	0	100		Thalassolituus	0	0	0	Undefined!	0	100		Thermomonas	0	0	0	Undefined!	0	100		Umboniibacter
					Turneriella	0	0	0.08	0	100		Verrucomicrobiota_unid_genus	0	0	SD=0!	0	100		WPS-2_unid_genus	0	0	SD=0!	0	100		Wenyingzhuangia	0	0	SD=0!	0	100
[truncated: 27 more columns]

## Sheet: TableS7_Top40
Table S7 Top 40 discriminating taxa identified via SIMPER analysis
	Group ERCP	Group AMB	Group AMB_H	Group ERCP_H
	Av.Abund	Av.Abund	Av.Abund	Av.Abund		<0.1
Acinetobacter	0.46	0.49	0.56	0.55		0.1-0.5
Algicola	0.2	0.18	0.26	0.21		0.5-1.0
Alteromo_unid_genusdaceae_unid_genus	0.34	0.35	0.2	0.28		>1
BD7-11_unid_genus	0.32	0.47	0.47	0.3
Blastopirellula	0.72	0.77	0.89	0.91
Brevundimonas	0.17	0.23	0.25	0.19
Candidatus Peregrinibacteria_unid_genus	0.56	0.47	0.54	0.84
Celeribacter	0.72	0.46	0.79	0.83
CL500-3	0.64	0.68	0.63	0.78
Cobetia	0.11	0.18	0.16	0.08
Cyanobacteriia_unid_genus	0.15	0.19	0.19	0.12
Flavobacteriaceae_unid_genus	1.05	1.2	1.25	1.25
Fluviicola	0.64	0.93	0.78	0.44
Formosa	1.58	1.56	1.29	1.49
Hellea	0.39	0.78	0.73	0.17
Ilumatobacter	0.6	0.87	1.02	0.6
Legionella	0.31	0.12	0.19	0.25
Lentimonas	0.81	0.78	0.95	1.08
Luteolibacter	0.29	0.48	0.54	0.21
MB11C04 marine group	0.74	0.82	0.92	0.83
Methylophagaceae_unid_genus	0.32	0.54	0.52	0.27
Methylotenera	0.15	0	0.04	0.13
Micavibrio_unid_genusceae_unid_genus	0.63	0.47	0.8	0.97
NS2b marine group	0.44	0.46	0.43	0.33
NS4 marine group	1.63	1.48	1.4	1.57
NS9 marine group_unid_genus	0.91	0.98	0.62	0.77
OM27 clade	0.72	0.55	0.55	0.86
Persicirhabdus	0.52	0.78	1.19	0.64
Phaeobacter	0.2	0.14	0.18	0.32
Polaribacter	0.77	0.94	0.7	0.73
Pseudoalteromo_unid_genusdaceae_unid_genus	0.42	0.56	0.32	0.25
Psychrobacter	0.31	0.27	0.43	0.38
Rhodobacteraceae_unid_genus	0.76	0.72	0.81	0.76
Ruegeria	0.27	0	0.02	0.14
Salinimonas	0.06	0.09	0.08	0.02
Saprospiraceae_unid_genus	0.97	1.05	0.94	0.92
Synechococcus CC9902	1.47	1.55	1.78	1.5
Thiotrichaceae_unid_genus	0.34	0.55	0.62	0.34
Ulvibacter	0.53	0.79	0.67	0.49
Wenyingzhuangia	0.09	0.24	0.05	0
